# Supplementary material for: XPOT Disruption Suppresses TNBC Growth through Inhibition of Specific tRNA Nuclear Exportation and TTC19 Expression to Induce Cytokinesis Failure
Source: Int J Biol Sci. 2023 Oct 24;19(16):5319–36. doi: 10.7150/ijbs.85006 (PMC10620816; doi:10.7150/ijbs.85006)
Supplement: Supplementary file 2 — Supplementary appendix 1: tRNA-Ala-AGC isodecoders. [file ijbsv19p5319s2.xlsx]

## Sheet: Sheet1
Isodecoder	Isotype	Isoacceptor	Codon	Source	Locus	Stand	Sequence
tRNA-Ala-AGC-1-1	Ala	Ala-AGC	GCA,GCC,GCT	GtRNAdb	chr6:28763740-28763812	-	GGGGGTATAGCTCAGTGGTAGAGCGCGTGCTTAGCATGCACGAGGTCCTGGGTTCGATCCCCAGTACCTCCACCA
tRNA-Ala-AGC-10-1	Ala	Ala-AGC	GCA,GCC,GCT	GtRNAdb	chr6:26687484-26687557	+	GGGGAATTAGCTCAAGTGGTAGAGCGCTTGCTTAGCACGCAAGAGGTAGTGGGATCGATGCCCACATTCTCCACCA
tRNA-Ala-AGC-11-1	Ala	Ala-AGC	GCA,GCC,GCT	GtRNAdb	chr6:26572091-26572164	-	GGGGAATTAGCTCAAATGGTAGAGCGCTCGCTTAGCATGCGAGAGGTAGCGGGATCGATGCCCGCATTCTCCACCA
tRNA-Ala-AGC-13-1	Ala	Ala-AGC	GCA,GCC,GCT	GtRNAdb	chr6:26705605-26705678	+	GGGGAATTAGCTCAAGCGGTAGAGCGCTTGCTTAGCATGCAAGAGGTAGTGGGATCGATGCCCACATTCTCCACCA
tRNA-Ala-AGC-14-1	Ala	Ala-AGC	GCA,GCC,GCT	GtRNAdb	chr6:26673589-26673662	+	GGGGAATTAGCTCAAGTGGTAGAGCGCTTGCTTAGCATGCAAGAGGTAGTGGGATCAATGCCCACATTCTCCACCA
tRNA-Ala-AGC-15-1	Ala	Ala-AGC	GCA,GCC,GCT	GtRNAdb	chr14:89445441-89445514	+	GGGGAATTAGCTCAAGTGGTAGAGCGCTCGCTTAGCATGCGAGAGGTAGTGGGATCGATGCCCGCATTCTCCACCA
tRNA-Ala-AGC-16-1	Ala	Ala-AGC	GCA,GCC,GCT	GtRNAdb	chr6:58196622-58196695	-	GGGGAATTAGCCCAAGTGGTAGAGCGCTTGCTTAGCATGCAAGAGGTAGTGGGATCGATGCCCACATTCTCCACCA
tRNA-Ala-AGC-2-1	Ala	Ala-AGC	GCA,GCC,GCT	GtRNAdb	chr6:28806220-28806292	-	GGGGGTGTAGCTCAGTGGTAGAGCGCGTGCTTAGCATGCACGAGGCCCCGGGTTCAATCCCCGGCACCTCCACCA
tRNA-Ala-AGC-3-1	Ala	Ala-AGC	GCA,GCC,GCT	GtRNAdb	chr6:28574932-28575004	+	GGGGGTGTAGCTCAGTGGTAGAGCGCGTGCTTAGCATGTACGAGGTCCCGGGTTCAATCCCCGGCACCTCCACCA
tRNA-Ala-AGC-4-1	Ala	Ala-AGC	GCA,GCC,GCT	GtRNAdb	chr6:28626013-28626085	-	GGGGATGTAGCTCAGTGGTAGAGCGCATGCTTAGCATGCATGAGGTCCCGGGTTCGATCCCCAGCATCTCCACCA
tRNA-Ala-AGC-5-1	Ala	Ala-AGC	GCA,GCC,GCT	GtRNAdb	chr6:28678365-28678437	+	GGGGGTGTAGCTCAGTGGTAGAGCGCGTGCTTAGCATGCACGAGGCCCTGGGTTCAATCCCCAGCACCTCCACCA
tRNA-Ala-AGC-6-1	Ala	Ala-AGC	GCA,GCC,GCT	GtRNAdb	chr6:28779848-28779920	-	GGGGGTATAGCTCAGCGGTAGAGCGCGTGCTTAGCATGCACGAGGTCCTGGGTTCAATCCCCAATACCTCCACCA
tRNA-Ala-AGC-7-1	Ala	Ala-AGC	GCA,GCC,GCT	GtRNAdb	chr6:28687480-28687552	+	GGGGGTGTAGCTCAGTGGTAGAGCGCGTGCTTAGCATGCACGAGGCCCCGGGTTCAATCCCTGGCACCTCCACCA
tRNA-Ala-AGC-8-1	Ala	Ala-AGC	GCA,GCC,GCT	GtRNAdb	chr2:27274081-27274154	+	GGGGGATTAGCTCAAATGGTAGAGCGCTCGCTTAGCATGCGAGAGGTAGCGGGATCGATGCCCGCATCCTCCACCA
tRNA-Ala-AGC-9-1	Ala	Ala-AGC	GCA,GCC,GCT	GtRNAdb	chr6:26730736-26730809	+	GGGGAATTAGCTCAGGCGGTAGAGCGCTCGCTTAGCATGCGAGAGGTAGCGGGATCGACGCCCGCATTCTCCACCA
