# Supplementary material for: XPOT Disruption Suppresses TNBC Growth through Inhibition of Specific tRNA Nuclear Exportation and TTC19 Expression to Induce Cytokinesis Failure
Source: Int J Biol Sci. 2023 Oct 24;19(16):5319–36. doi: 10.7150/ijbs.85006 (PMC10620816; doi:10.7150/ijbs.85006)
Supplement: Supplementary file 3 — Supplementary appendix 2. [file ijbsv19p5319s3.xlsx]

## Sheet: Sheet1
Gene_name	Differentially_Expressed_Gene(Y/N)	Total	GCA	GCC	GCT	GCT/GCC	GCT/GCA
KRTAP5-2	Y	0.129699	0.0093985	0.0244361	0.0958647	10.2	3.92308
KRTAP5-1	Y	0.11497	0.0107784	0.0155689	0.0886228	8.22222	5.69231
NDUFC2-KCTD14	Y	0.0676536	0.0048849	0.0294278	0.0333409	6.8253	1.13297
TMEM216	Y	0.068731	0.00566223	0.0256761	0.0373927	6.60388	1.45632
TMEM35B	Y	0.0799136	0.00863931	0.0172786	0.0539957	6.25	3.125
ATP5MG	Y	0.0645161	0.00645161	0.0193548	0.0387097	6	2
THEM4	Y	0.0513176	0.00416089	0.0221914	0.0249653	6	1.125
ICMT	Y	0.0691676	0.007034	0.0234467	0.038687	5.5	1.65
NDUFC2	Y	0.0623381	0.00553132	0.0277745	0.0290323	5.24871	1.04529
UQCR11	Y	0.0591716	0.00591716	0.0236686	0.0295858	5	1.25
TMEM218	Y	0.0722543	0.00867052	0.0231214	0.0404624	4.66667	1.75
ANAPC16	Y	0.0579978	0.00843797	0.0103911	0.0391687	4.64196	3.76945
TOMM6	Y	0.0627803	0.00896861	0.0134529	0.0403587	4.5	3
SLC35B1	Y	0.0649351	0.00742115	0.0250464	0.0324675	4.375	1.2963
S100A1	Y	0.0671378	0.0106007	0.0106007	0.0459364	4.33333	4.33333
CD99	Y	0.0648544	0.00758428	0.0252311	0.032039	4.2244	1.26982
MRPS14	Y	0.0519481	0.00779221	0.012987	0.0311688	4	2.4
TMEM250	Y	0.105263	0.0143541	0.0382775	0.0526316	3.66667	1.375
MYCBP	Y	0.0645161	0.00967742	0.0193548	0.0354839	3.66667	1.83333
PIGM	Y	0.0566929	0.00866142	0.0173228	0.0307087	3.54545	1.77273
LTC4S	Y	0.108647	0.0155211	0.0399113	0.0532151	3.42857	1.33333
DPH2	Y	0.0872612	0.01153	0.0362495	0.0394817	3.42427	1.08917
SCD5	Y	0.0714375	0.00974243	0.0286447	0.0330504	3.39242	1.15381
SAA2	Y	0.0755095	0.010812	0.0283488	0.0363488	3.3619	1.2822
MZT1	Y	0.0566802	0.0121457	0.00404858	0.0404858	3.33333	10
PRDX4	Y	0.0503686	0.00737101	0.0184275	0.02457	3.33333	1.33333
LY6E	Y	0.109137	0.0152284	0.0431472	0.0507614	3.33333	1.17647
AGPAT1	Y	0.0776471	0.0117647	0.0270588	0.0388235	3.3	1.43478
EPOR	Y	0.0859016	0.0118033	0.0354098	0.0386885	3.27778	1.09259
MUCL1	Y	0.0701107	0.0147601	0.00738007	0.0479705	3.25	6.5
SAA1	Y	0.0762943	0.0108992	0.0299728	0.0354223	3.25	1.18182
CSKMT	Y	0.0818308	0.0110957	0.0346741	0.036061	3.25	1.04
PGK1	Y	0.0670927	0.0103834	0.0231629	0.0335463	3.23077	1.44828
SCD	Y	0.0593692	0.00834879	0.0241187	0.0269017	3.22222	1.11538
ACOT1	Y	0.0751582	0.0110759	0.028481	0.0356013	3.21429	1.25
C19ORF48	Y	0.0994318	0.0142045	0.0397727	0.0454545	3.2	1.14286
TMEM256	Y	0.102941	0.0147059	0.0411765	0.0470588	3.2	1.14286
ACOT2	Y	0.0703448	0.0103448	0.0268966	0.0331034	3.2	1.23077
PSEN2	Y	0.064012	0.00893191	0.0267957	0.0282844	3.16667	1.05556
LTB4R2	Y	0.115349	0.0167442	0.0455814	0.0530233	3.16667	1.16327
B3GNT4	Y	0.0788297	0.0113872	0.0314251	0.0360174	3.16296	1.14614
TMC4	Y	0.0761272	0.0117483	0.0274901	0.0368888	3.13992	1.34189
EEF1AKMT4	Y	0.0704961	0.0104439	0.0274151	0.0326371	3.125	1.19048
CRLS1	Y	0.0664528	0.0115677	0.019876	0.0350091	3.02647	1.76138
SLC35C2	Y	0.0733242	0.0120525	0.0249913	0.0362803	3.01018	1.45172
POLR2L	Y	0.108911	0.019802	0.029703	0.0594059	3	2
TMEM203	Y	0.0855746	0.0146699	0.0268949	0.0440098	3	1.63636
PI3	Y	0.0568182	0.00852273	0.0227273	0.0255682	3	1.125
FDX1	Y	0.0669078	0.0108499	0.0235081	0.0325497	3	1.38462
GPRC5A	Y	0.0634328	0.0102612	0.0223881	0.0307836	3	1.375
POLR2G	Y	0.0502901	0.00967118	0.0116054	0.0290135	3	2.5
ETHE1	Y	0.068152	0.0104849	0.0262123	0.0314548	3	1.2
CHRNA3	Y	0.0562933	0.00936424	0.0197718	0.0271572	2.9001	1.37353
TRAPPC4	Y	0.068452	0.0140484	0.0138185	0.0405851	2.88896	2.93701
FAM173A	Y	0.108786	0.0183671	0.0374424	0.0529767	2.88432	1.41488
TMEM219	Y	0.0707351	0.0110957	0.0277393	0.0319001	2.875	1.15
TPRA1	Y	0.0849026	0.0142857	0.0296266	0.0409903	2.86932	1.38356
JTB	Y	0.0820046	0.0159453	0.0205011	0.0455581	2.85714	2.22222
ARL8B	Y	0.0518784	0.0125224	0.00357782	0.0357782	2.85714	10
SMIM29	Y	0.08159	0.0146444	0.0251046	0.041841	2.85714	1.66667
TSPAN13	Y	0.0522023	0.0114192	0.00815661	0.0326264	2.85714	4
CD164L2	Y	0.0843727	0.0134229	0.0325985	0.0383512	2.85714	1.17647
RMDN3	Y	0.075124	0.0120482	0.0290574	0.0340184	2.82353	1.17073
GRN	Y	0.0949438	0.0146067	0.0393258	0.0410112	2.80769	1.04286
SLC16A13	Y	0.0719312	0.0117279	0.0273651	0.0328382	2.8	1.2
TMEM198	Y	0.101758	0.0185014	0.0314524	0.0518039	2.8	1.64706
RRNAD1	Y	0.0793851	0.0128216	0.0311531	0.0354104	2.76177	1.13666
WDR83OS	Y	0.0783699	0.0125392	0.031348	0.0344828	2.75	1.1
TSPAN2	Y	0.0582299	0.0119664	0.0135683	0.0326953	2.73226	2.40969
TMEM185B	Y	0.0608944	0.0104662	0.0218839	0.0285442	2.72727	1.30435
TMEM64	Y	0.0840397	0.0131722	0.0349956	0.035872	2.72332	1.02504
MFNG	Y	0.0848541	0.0148536	0.0296836	0.0403169	2.71429	1.35822
DNAJC5	Y	0.0689076	0.0117647	0.0252101	0.0319328	2.71429	1.26667
PQLC2	Y	0.0870888	0.0174178	0.0224873	0.0471837	2.70894	2.09824
MPPE1	Y	0.0527187	0.0104868	0.0138685	0.0283635	2.7047	2.04518
AK3	Y	0.0521206	0.00898558	0.0188584	0.0242766	2.70173	1.2873
SPR	Y	0.0918367	0.0165816	0.0306122	0.0446429	2.69231	1.45833
MPDU1	Y	0.075286	0.0143448	0.0223353	0.0386059	2.69128	1.72847
APOM	Y	0.0644724	0.0113776	0.0226285	0.0304663	2.67774	1.34637
SLC35E2A	Y	0.0564754	0.0116705	0.0135987	0.0312061	2.67392	2.29479
RAB26	Y	0.0777399	0.0126315	0.0313403	0.033768	2.67331	1.07746
DNAJC25	Y	0.0638298	0.0111008	0.0231267	0.0296022	2.66667	1.28
TNFRSF12A	Y	0.110825	0.0231959	0.0257732	0.0618557	2.66667	2.4
TMEM14A	Y	0.0503356	0.0100671	0.0134228	0.0268456	2.66667	2
SMIM13	Y	0.0547445	0.0109489	0.0145985	0.0291971	2.66667	2
TMEM167B	Y	0.0627803	0.0134529	0.0134529	0.0358744	2.66667	2.66667
C6ORF48	Y	0.0663717	0.0132743	0.0176991	0.0353982	2.66667	2
GIPR	Y	0.0854904	0.014864	0.0311875	0.0394389	2.65332	1.26458
ZDHHC24	Y	0.123307	0.0195827	0.0518361	0.0518877	2.64966	1.001
RPUSD3	Y	0.0781798	0.0127156	0.0318437	0.0336206	2.64404	1.0558
BRI3BP	Y	0.0822281	0.0145889	0.0291777	0.0384615	2.63636	1.31818
MED11	Y	0.0648082	0.0129616	0.0177557	0.0340909	2.63014	1.92
SYS1	Y	0.0820477	0.0172624	0.0194458	0.0453394	2.62648	2.33158
TMEM140	Y	0.0881295	0.0143885	0.0359712	0.0377698	2.625	1.05
MPV17L2	Y	0.0791599	0.0129241	0.0323102	0.0339257	2.625	1.05
HPX	Y	0.0569575	0.00937275	0.0230714	0.0245133	2.61538	1.0625
NUDT16	Y	0.0799221	0.013911	0.0297285	0.0362826	2.6082	1.22047
RPLP2	Y	0.0809249	0.0144509	0.0289017	0.0375723	2.6	1.3
H3F3B	Y	0.0733496	0.0122249	0.0293399	0.0317848	2.6	1.08333
TMEM100	Y	0.0645161	0.0124069	0.0198511	0.0322581	2.6	1.625
FAXDC2	Y	0.05	0.01	0.014	0.026	2.6	1.85714
ARHGEF39	Y	0.0894632	0.0149105	0.0357853	0.0387674	2.6	1.08333
PDHB	Y	0.0562644	0.010872	0.017252	0.0281403	2.58832	1.63113
OPN3	Y	0.054681	0.0091135	0.0223695	0.023198	2.54545	1.03704
MFSD3	Y	0.12207	0.0210186	0.047696	0.0533549	2.53846	1.11864
DERL1	Y	0.0525682	0.00939362	0.0193518	0.0238228	2.53606	1.23104
TPCN2	Y	0.0695614	0.0124058	0.0256978	0.0314577	2.53571	1.22414
WRB	Y	0.0581403	0.0116744	0.0169177	0.0295481	2.53103	1.74658
EBPL	Y	0.0780996	0.0163295	0.0204845	0.0412857	2.52829	2.01546
ALG3	Y	0.0838629	0.016004	0.0276385	0.0402204	2.51315	1.45523
BLCAP	Y	0.0839695	0.0152672	0.0305344	0.0381679	2.5	1.25
RCCD1	Y	0.0938884	0.0159433	0.0380868	0.0398583	2.5	1.04651
TMEM41A	Y	0.0630517	0.0126103	0.0189155	0.0315259	2.5	1.66667
RSAD2	Y	0.0516605	0.0110701	0.0129151	0.0276753	2.5	2.14286
KRBOX1	Y	0.0571429	0.0103896	0.0207792	0.025974	2.5	1.25
SMIM5	Y	0.125	0.0258621	0.0344828	0.0646552	2.5	1.875
TIMM22	Y	0.0737564	0.0137221	0.025729	0.0343053	2.5	1.33333
RCE1	Y	0.090081	0.0161943	0.0334008	0.0404858	2.5	1.21212
MRPL27	Y	0.0696629	0.0134831	0.0224719	0.0337079	2.5	1.5
RAB17	Y	0.0722135	0.0125589	0.0282575	0.0313972	2.5	1.11111
VKORC1	Y	0.0887681	0.0194651	0.0207986	0.0485044	2.49186	2.33209
DPP3	Y	0.0745448	0.012691	0.0304604	0.0313933	2.47366	1.03063
SERINC3	Y	0.0556338	0.0119718	0.0140845	0.0295775	2.47059	2.1
PPCS	Y	0.0551443	0.0111091	0.0165966	0.0274387	2.46993	1.65327
COPRS	Y	0.0606591	0.0102605	0.0251048	0.0252937	2.46514	1.00752
PEX16	Y	0.0883907	0.0171007	0.0292745	0.0420155	2.45695	1.43522
SLC35E3	Y	0.0606383	0.0117021	0.0202128	0.0287234	2.45455	1.42105
CCL20	Y	0.0573838	0.0156435	0.00347836	0.0382619	2.44586	11
RPAIN	Y	0.0647119	0.0136562	0.017726	0.0333297	2.44062	1.88028
DXO	Y	0.0664424	0.0117746	0.0260723	0.0285955	2.42857	1.09677
RGS9BP	Y	0.092068	0.0169972	0.0339943	0.0410765	2.41667	1.20833
MTCH1	Y	0.0700568	0.0131356	0.0253956	0.0315256	2.4	1.24138
RETREG3	Y	0.0779128	0.0142959	0.0293066	0.0343102	2.4	1.17073
PPIF	Y	0.0755627	0.0160772	0.0209003	0.0385852	2.4	1.84615
SLC47A1	Y	0.0672122	0.0146113	0.0175336	0.0350672	2.4	2
SLC37A2	Y	0.0705296	0.012583	0.027815	0.0301316	2.39463	1.08329
BRICD5	Y	0.0934307	0.0189781	0.0291971	0.0452555	2.38462	1.55
SLC15A4	Y	0.0756351	0.0138568	0.0288684	0.0329099	2.375	1.14
MOCS2	Y	0.0539656	0.0108532	0.0173986	0.0257138	2.36923	1.47793
NDUFAF3	Y	0.0813578	0.016895	0.0244383	0.0400244	2.36901	1.63777
ISCU	Y	0.0614244	0.0112805	0.0234485	0.0266954	2.36652	1.13847
RPIA	Y	0.0620985	0.0117773	0.0224839	0.0278373	2.36364	1.2381
NIPA1	Y	0.0718239	0.0141442	0.0242981	0.0333816	2.36009	1.37383
STOX1	Y	0.0707963	0.0127887	0.0280273	0.0299803	2.34428	1.06968
PNPO	Y	0.059949	0.0114796	0.0216837	0.0267857	2.33333	1.23529
ARL10	Y	0.0845839	0.0163711	0.0300136	0.0381992	2.33333	1.27273
TMEM258	Y	0.0630252	0.012605	0.0210084	0.0294118	2.33333	1.4
TOMM20	Y	0.059633	0.0137615	0.0137615	0.0321101	2.33333	2.33333
GNG5	Y	0.0585366	0.0146341	0.0097561	0.0341463	2.33333	3.5
RARRES3	Y	0.0588235	0.0121704	0.0182556	0.0283976	2.33333	1.55556
PSMB4	Y	0.0580076	0.0113493	0.0201765	0.0264817	2.33333	1.3125
CLN3	Y	0.0780729	0.0141707	0.030973	0.0329292	2.32376	1.06316
ABCB10	Y	0.0708804	0.0126411	0.0288939	0.0293454	2.32143	1.01562
THEM6	Y	0.1168	0.0256	0.032	0.0592	2.3125	1.85
PIM3	Y	0.0837589	0.0163432	0.0296221	0.0377937	2.3125	1.27586
SLC7A8	Y	0.065876	0.0120248	0.0260579	0.0277933	2.31134	1.0666
SCN4B	Y	0.0527791	0.0125996	0.0111398	0.0290397	2.30481	2.60685
TSTD1	Y	0.0897634	0.0183355	0.0292436	0.0421843	2.30069	1.44251
TP53RK	Y	0.0710526	0.0131579	0.0276316	0.0302632	2.3	1.09524
TMEM223	Y	0.0889621	0.0164745	0.0345964	0.0378913	2.3	1.09524
TFPI2	Y	0.0637394	0.0141643	0.0169972	0.0325779	2.3	1.91667
RHCE	Y	0.06835	0.0155141	0.017186	0.0356499	2.29791	2.07437
CENPP	Y	0.0554913	0.0106936	0.0202312	0.0245665	2.2973	1.21429
DNAJC22	Y	0.0820312	0.0166016	0.0273438	0.0380859	2.29412	1.39286
TAP2	Y	0.0840657	0.0181441	0.0243867	0.0415349	2.28917	1.70318
SLC19A2	Y	0.0616569	0.0113213	0.0244378	0.0258978	2.28752	1.05974
KLK10	Y	0.0880579	0.0168878	0.0325694	0.0386007	2.28571	1.18519
SPDYE1	Y	0.0574827	0.0109019	0.0218038	0.024777	2.27273	1.13636
PAAF1	Y	0.0570235	0.0139918	0.0113191	0.0317126	2.26651	2.80169
TEX264	Y	0.0755349	0.015107	0.0263646	0.0340633	2.25481	1.29201
TMEM125	Y	0.12614	0.0243161	0.0471125	0.0547112	2.25	1.16129
BIK	Y	0.0748441	0.016632	0.02079	0.037422	2.25	1.8
TLCD2	Y	0.0794451	0.0151324	0.0302648	0.0340479	2.25	1.125
NFKBID	Y	0.093617	0.0180851	0.0351064	0.0404255	2.23529	1.15152
CYB561D2	Y	0.113943	0.0254873	0.0314843	0.0569715	2.23529	1.80952
CYB5R3	Y	0.0662797	0.0125975	0.0256081	0.0280741	2.22854	1.0963
PEMT	Y	0.0823988	0.0163974	0.0294713	0.0365302	2.22781	1.23952
CMPK1	Y	0.0526986	0.0106857	0.0182522	0.0237606	2.22359	1.30179
PLLP	Y	0.0840951	0.0164534	0.0310786	0.0365631	2.22222	1.17647
XKR8	Y	0.109612	0.0227656	0.0362563	0.0505902	2.22222	1.39535
DKKL1	Y	0.0646492	0.0123796	0.0247593	0.0275103	2.22222	1.11111
SLC3A2	Y	0.0743984	0.0151856	0.0255373	0.0336755	2.2176	1.31868
SLC2A4	Y	0.0804974	0.0150524	0.0320681	0.033377	2.21739	1.04082
SRR	Y	0.0548482	0.013712	0.0107738	0.0303624	2.21429	2.81818
FANCE	Y	0.080174	0.0149161	0.0323182	0.0329397	2.20833	1.01923
NMU	Y	0.0705714	0.0144331	0.0242961	0.0318423	2.20621	1.3106
WDR77	Y	0.0662123	0.0146056	0.0194742	0.0321324	2.2	1.65
EMD	Y	0.068152	0.0131062	0.0262123	0.0288336	2.2	1.1
FKBPL	Y	0.0744275	0.014313	0.028626	0.0314885	2.2	1.1
AKAP7	Y	0.0529375	0.0135699	0.0095261	0.0298415	2.19909	3.1326
TMEM52B	Y	0.0723006	0.015436	0.023154	0.0337106	2.18389	1.45593
YKT6	Y	0.0515793	0.010113	0.0193857	0.0220806	2.18338	1.13901
TMEM159	Y	0.0650418	0.0139067	0.0208619	0.0302733	2.1769	1.45113
TCAF2	Y	0.0742549	0.0143668	0.0286469	0.0312412	2.17454	1.09056
SLC43A2	Y	0.0842241	0.016413	0.0321237	0.0356875	2.17435	1.11094
SIGMAR1	Y	0.0900773	0.0192336	0.0290308	0.041813	2.17396	1.4403
DUT	Y	0.0633528	0.0126115	0.0233338	0.0274074	2.1732	1.17458
TMED3	Y	0.0671185	0.0143163	0.0217161	0.0310862	2.17139	1.43148
SERINC5	Y	0.0642705	0.0151556	0.0162747	0.0328402	2.16686	2.01787
MRPL20	Y	0.0647321	0.0133929	0.0223214	0.0290179	2.16667	1.3
EMP1	Y	0.0550847	0.0127119	0.0148305	0.0275424	2.16667	1.85714
ARF3	Y	0.0551471	0.0110294	0.0202206	0.0238971	2.16667	1.18182
CMTM6	Y	0.0563636	0.0109091	0.0218182	0.0236364	2.16667	1.08333
RAB31	Y	0.0511945	0.0102389	0.0187713	0.0221843	2.16667	1.18182
VDAC1	Y	0.06	0.0141176	0.0152941	0.0305882	2.16667	2
RNASEK	Y	0.0752427	0.0145631	0.0291262	0.0315534	2.16667	1.08333
PGAP3	Y	0.0808496	0.0157546	0.03099	0.034105	2.16477	1.10052
C17ORF49	Y	0.0613157	0.012154	0.0228599	0.0263018	2.16405	1.15056
TADA2B	Y	0.072958	0.0150674	0.0253767	0.0325139	2.15789	1.28125
LMBR1L	Y	0.0778908	0.0180885	0.0208569	0.0389454	2.15304	1.86727
MTFP1	Y	0.0822655	0.0164072	0.0305809	0.0352775	2.15012	1.15358
CNIH3	Y	0.0665281	0.014553	0.02079	0.031185	2.14286	1.5
TMEM242	Y	0.0636792	0.0165094	0.0117925	0.0353774	2.14286	3
C1ORF74	Y	0.0705446	0.0173267	0.0160891	0.0371287	2.14286	2.30769
GSTM3	Y	0.0517751	0.010355	0.0192308	0.0221893	2.14286	1.15385
AQP3	Y	0.087001	0.017111	0.0332554	0.0366346	2.141	1.10161
FLVCR1	Y	0.0630252	0.0132053	0.0216086	0.0282113	2.13636	1.30556
INO80B	Y	0.0710945	0.0140318	0.0271282	0.0299345	2.13333	1.10345
AGTRAP	Y	0.0879169	0.0195152	0.026815	0.0415867	2.13099	1.55087
PIGO	Y	0.0823282	0.0169382	0.0293504	0.0360397	2.12772	1.22791
PRADC1	Y	0.0637168	0.0141593	0.019469	0.0300885	2.125	1.54545
TMEM101	Y	0.0919689	0.0207254	0.0272021	0.0440415	2.125	1.61905
SLC22A4	Y	0.0640871	0.0151149	0.0169287	0.0320435	2.12	1.89286
GRTP1	Y	0.0676194	0.0148121	0.0214192	0.0313881	2.11908	1.46542
LIN7B	Y	0.0988083	0.0205686	0.0346752	0.0435644	2.118	1.25636
CLDN10	Y	0.0513142	0.0124668	0.0124604	0.026387	2.11658	2.11768
EEF1A1	Y	0.0569575	0.0129776	0.0165826	0.0273973	2.11111	1.65217
SAT2	Y	0.061139	0.0119833	0.0239666	0.0251891	2.10202	1.05101
TMEM179B	Y	0.0729483	0.0151976	0.0258359	0.0319149	2.1	1.23529
CD63	Y	0.0649052	0.0164402	0.0140366	0.0344284	2.09416	2.45277
ARPIN	Y	0.0597972	0.0117425	0.023485	0.0245698	2.09238	1.04619
TMEM54	Y	0.0971886	0.0213215	0.0312555	0.0446116	2.09232	1.42732
SLC25A20	Y	0.0542035	0.0121681	0.0165929	0.0254425	2.09091	1.53333
CLDN16	Y	0.0567686	0.0120087	0.0196507	0.0251092	2.09091	1.27778
PYCARD	Y	0.0913518	0.0206359	0.0276457	0.0430702	2.08715	1.55793
SLC37A1	Y	0.07125	0.014375	0.026875	0.03	2.08696	1.11628
SMIM7	Y	0.063831	0.0147017	0.018527	0.0306023	2.08155	1.65177
A1BG	Y	0.0854643	0.0168237	0.0336474	0.0349933	2.08	1.04
COQ5	Y	0.0519348	0.0132383	0.0112016	0.0274949	2.07692	2.45455
PLD6	Y	0.0871863	0.0171731	0.0343461	0.0356671	2.07692	1.03846
RHBDL2	Y	0.0549451	0.0142857	0.010989	0.0296703	2.07692	2.7
ACTRT3	Y	0.0599821	0.0125336	0.0214861	0.0259624	2.07143	1.20833
LRRC23	Y	0.0563407	0.0137331	0.0142186	0.028389	2.06719	1.99661
WDR55	Y	0.0626087	0.0130435	0.0226087	0.0269565	2.06667	1.19231
JMJD8	Y	0.0771028	0.0175234	0.0233645	0.036215	2.06667	1.55
CDK2	Y	0.0552511	0.0108168	0.0221018	0.0223325	2.06462	1.01044
AUP1	Y	0.0641755	0.0129976	0.0243704	0.0268075	2.0625	1.1
DHRS4L2	Y	0.069594	0.013659	0.0277963	0.0281387	2.06008	1.01232
ARL8A	Y	0.0582711	0.0150742	0.0121541	0.0310428	2.05934	2.55411
SLC25A29	Y	0.0901099	0.0186813	0.032967	0.0384615	2.05882	1.16667
SLC35C1	Y	0.0857123	0.0172306	0.0330719	0.0354099	2.05506	1.0707
MC1R	Y	0.0987395	0.019958	0.0378151	0.0409664	2.05263	1.08333
MTMR11	Y	0.0589917	0.0125654	0.0206736	0.0257527	2.04949	1.24568
KLF7	Y	0.0703475	0.0148349	0.0251192	0.0303934	2.04878	1.20997
IFI6	Y	0.0951518	0.0206661	0.0322771	0.0422086	2.04241	1.30769
RFT1	Y	0.0652709	0.0147783	0.0203202	0.0301724	2.04167	1.48485
PTPMT1	Y	0.0777198	0.0154404	0.0308589	0.0314205	2.03496	1.0182
PRR5L	Y	0.0822134	0.0201475	0.0212391	0.0408268	2.0264	1.92225
CYB5RL	Y	0.0851907	0.0168904	0.0340763	0.034224	2.02624	1.00434
SLC19A1	Y	0.0890153	0.0182872	0.0338558	0.0368723	2.01629	1.0891
SLC39A13	Y	0.0983755	0.0200805	0.0378289	0.0404661	2.01519	1.06971
SCAMP3	Y	0.0897502	0.0199315	0.0299167	0.0399019	2.00195	1.33377
AP4M1	Y	0.0671327	0.0138644	0.0255396	0.0277287	2	1.08571
C5ORF30	Y	0.0581583	0.0129241	0.0193861	0.0258481	2	1.33333
SMDT1	Y	0.0590062	0.0124224	0.0217391	0.0248447	2	1.14286
IFI27L1	Y	0.0958466	0.0255591	0.0191693	0.0511182	2	2.66667
MRPL53	Y	0.0771513	0.0178042	0.0237389	0.0356083	2	1.5
PLA2G15	Y	0.0767987	0.0161681	0.0282943	0.0323363	2	1.14286
TMEM65	Y	0.0873786	0.0194175	0.0291262	0.038835	2	1.33333
MFSD13A	Y	0.0895619	0.0186856	0.0335052	0.0373711	2	1.11538
SSTR1	Y	0.0877342	0.0178876	0.0340716	0.0357751	2	1.05
BST2	Y	0.0757856	0.0166359	0.025878	0.0332717	2	1.28571
COMMD6	Y	0.0615003	0.0162871	0.012639	0.0325742	2	2.57727
MPC2	Y	0.0706806	0.0157068	0.0235602	0.0314136	2	1.33333
TMEM50B	Y	0.0505263	0.0147368	0.00631579	0.0294737	2	4.66667
TMEM199	Y	0.064	0.0144	0.0208	0.0288	2	1.38462
TMBIM1	Y	0.0674518	0.0139186	0.0256959	0.0278373	2	1.08333
NIPAL1	Y	0.0528026	0.0138099	0.0113729	0.0276198	2	2.42857
RPS25	Y	0.0558511	0.0132979	0.0159574	0.0265957	2	1.66667
LPCAT3	Y	0.0588235	0.0123119	0.0218878	0.0246238	2	1.125
SPDYE2B	Y	0.053024	0.011599	0.018227	0.023198	2	1.27273
SPDYE2	Y	0.053024	0.011599	0.018227	0.023198	2	1.27273
SMIM27	Y	0.0662651	0.0180723	0.0120482	0.0361446	2	3
OST4	Y	0.0803571	0.0178571	0.0267857	0.0357143	2	1.33333
AGPAT3	Y	0.0620018	0.0150576	0.0168291	0.0301151	2	1.78947
ERG28	Y	0.0593824	0.0142518	0.0166271	0.0285036	2	1.71429
TMEM97	Y	0.0529301	0.0113422	0.0189036	0.0226843	2	1.2
TSPAN4	Y	0.0943976	0.0205632	0.0327789	0.0410555	1.99655	1.2525
CTSC	Y	0.061357	0.0144509	0.0183441	0.028562	1.97648	1.55701
HEXA	Y	0.0514137	0.0127747	0.013398	0.025241	1.97585	1.88393
CARNS1	Y	0.103561	0.0210241	0.0410671	0.04147	1.97249	1.00981
YIF1B	Y	0.0818907	0.0176427	0.0294566	0.0347914	1.972	1.1811
AIG1	Y	0.0563238	0.0145512	0.0132345	0.0285381	1.96122	2.15634
SLC35D2	Y	0.0532725	0.0119449	0.0179319	0.0233957	1.95864	1.3047
NR2C2AP	Y	0.0522122	0.013949	0.0109609	0.0273023	1.95729	2.49087
GTPBP8	Y	0.0510672	0.0111667	0.0180763	0.0218242	1.9544	1.20734
CYB5D2	Y	0.0788132	0.0171164	0.0282615	0.0334353	1.95341	1.18307
TMEM181	Y	0.050626	0.0108873	0.0185084	0.0212303	1.95	1.14706
EPHX1	Y	0.0607613	0.0131772	0.0219619	0.0256223	1.94444	1.16667
ADORA2B	Y	0.0752257	0.0160481	0.0280843	0.0310933	1.9375	1.10714
ADIPOR1	Y	0.0577265	0.0142096	0.0159858	0.0275311	1.9375	1.72222
TSPAN33	Y	0.0741176	0.0176471	0.0223529	0.0341176	1.93333	1.52632
SPDYE6	Y	0.053024	0.0124275	0.01657	0.0240265	1.93333	1.45
MAT2A	Y	0.0522766	0.0118044	0.0177066	0.0227656	1.92857	1.28571
TP53I3	Y	0.0742011	0.0162474	0.0266316	0.0313222	1.92783	1.17613
TRIM6	Y	0.0508567	0.0130462	0.0127039	0.0251066	1.92445	1.97629
RHOV	Y	0.0874471	0.0183357	0.0338505	0.0352609	1.92308	1.04167
GTF3C2	Y	0.0651061	0.013899	0.0245062	0.0267008	1.92105	1.08955
ALG12	Y	0.0812287	0.0170648	0.0313993	0.0327645	1.92	1.04348
APH1A	Y	0.0635175	0.0132001	0.0249939	0.0253235	1.91843	1.01319
RTRAF	Y	0.053206	0.0163711	0.00545703	0.0313779	1.91667	5.75
DAND5	Y	0.100352	0.0211268	0.0387324	0.040493	1.91667	1.04545
QPCTL	Y	0.0782549	0.016375	0.0305799	0.0313	1.91146	1.02355
PGAP2	Y	0.0655815	0.0140506	0.0246805	0.0268504	1.91097	1.08792
SUCLG2	Y	0.058457	0.0126026	0.0217847	0.0240697	1.9099	1.10489
LBHD1	Y	0.0632911	0.0139241	0.0227848	0.0265823	1.90909	1.16667
CYBC1	Y	0.0850123	0.0203634	0.0258452	0.0388037	1.90556	1.50139
TMEM53	Y	0.0896923	0.0190493	0.0343471	0.0362958	1.90536	1.05673
SLC35E2B	Y	0.0699013	0.0172697	0.0197368	0.0328947	1.90476	1.66667
FBXW4	Y	0.0784155	0.0169766	0.0291027	0.0323363	1.90476	1.11111
CSAD	Y	0.0736597	0.0170942	0.0240135	0.0325519	1.90426	1.35556
SDHD	Y	0.0831835	0.0211697	0.0217344	0.0402794	1.90269	1.85326
TMEM99	Y	0.0541935	0.0129032	0.0167742	0.0245161	1.9	1.46154
TAP1	Y	0.0779381	0.0164948	0.0301031	0.0313402	1.9	1.0411
PSMA2	Y	0.0512091	0.0142248	0.00995733	0.027027	1.9	2.71429
SLC16A10	Y	0.0562743	0.0129366	0.0187581	0.0245796	1.9	1.31034
ATP23	Y	0.0514208	0.0135318	0.0121786	0.0257104	1.9	2.11111
FAM86C1	Y	0.0872509	0.0220539	0.023398	0.0417989	1.8953	1.78643
ISG20	Y	0.0772059	0.0165441	0.0294118	0.03125	1.88889	1.0625
HIST1H3H	Y	0.0880196	0.0220049	0.0244499	0.0415648	1.88889	1.7
SLC48A1	Y	0.0911162	0.0205011	0.0318907	0.0387244	1.88889	1.21429
DAP3	Y	0.0502748	0.0124759	0.0142917	0.0235072	1.88421	1.64482
C15ORF40	Y	0.0678849	0.0191943	0.0125755	0.0361152	1.88156	2.87187
SLC6A6	Y	0.0613711	0.0137998	0.0216258	0.0259455	1.88013	1.19974
AP2S1	Y	0.0532392	0.0122976	0.0178435	0.023098	1.87825	1.29448
FBLN1	Y	0.0894434	0.0192418	0.0340673	0.0361343	1.87791	1.06068
CPEB4	Y	0.0579301	0.0149682	0.0148745	0.0280875	1.87648	1.8883
BOLA2B	Y	0.0765864	0.0175055	0.0262582	0.0328228	1.875	1.25
BOLA2	Y	0.0765864	0.0175055	0.0262582	0.0328228	1.875	1.25
MRPL49	Y	0.0621242	0.0160321	0.0160321	0.0300601	1.875	1.875
HIST1H3E	Y	0.0855746	0.0195599	0.0293399	0.0366748	1.875	1.25
FUCA1	Y	0.0536097	0.0114367	0.0207291	0.0214439	1.875	1.03448
EXTL3	Y	0.0649021	0.0137781	0.0253807	0.0257433	1.86842	1.01429
HLA-E	Y	0.064186	0.0139535	0.024186	0.0260465	1.86667	1.07692
AS3MT	Y	0.0523979	0.0133215	0.0142096	0.0248668	1.86667	1.75
PEX12	Y	0.0528757	0.0139147	0.012987	0.025974	1.86667	2
RIMKLB	Y	0.0560828	0.0129422	0.0189819	0.0241588	1.86667	1.27273
GPR157	Y	0.100398	0.0218688	0.0377734	0.0407555	1.86364	1.07895
B3GALNT2	Y	0.0515632	0.0117695	0.0178761	0.0219176	1.86224	1.22609
OLFM2	Y	0.0658505	0.0143466	0.0247968	0.026707	1.86155	1.07703
FBXL6	Y	0.104416	0.0223748	0.040399	0.0416421	1.86111	1.03077
TSPAN17	Y	0.0649309	0.0144673	0.023544	0.0269195	1.86071	1.14337
CD9	Y	0.0599456	0.0153514	0.0160813	0.028513	1.85736	1.77305
RIDA	Y	0.0558252	0.0169903	0.00728155	0.0315534	1.85714	4.33333
MRPS16	Y	0.0728155	0.0169903	0.0242718	0.0315534	1.85714	1.3
POLR2D	Y	0.0608899	0.0163934	0.0140515	0.030445	1.85714	2.16667
PTTG1	Y	0.0527183	0.0115321	0.0197694	0.0214168	1.85714	1.08333
PQLC3	Y	0.0691406	0.017639	0.0187781	0.0327236	1.85519	1.74265
HGSNAT	Y	0.0582371	0.0141658	0.0178384	0.0262329	1.85185	1.47059
GSK3A	Y	0.0641379	0.0137931	0.0248276	0.0255172	1.85	1.02778
PEX7	Y	0.0556701	0.0134021	0.0175258	0.0247423	1.84615	1.41176
CXORF40A	Y	0.0547033	0.0130632	0.0175327	0.0241074	1.84545	1.375
PCDHB10	Y	0.059975	0.0133278	0.0220741	0.0245731	1.84375	1.11321
LANCL1	Y	0.0642738	0.0158598	0.0191987	0.0292154	1.84211	1.52174
DDR2	Y	0.0526111	0.0120811	0.0183164	0.0222136	1.83871	1.21277
HHAT	Y	0.0704076	0.0171869	0.0216255	0.0315952	1.83832	1.46101
SLC39A1	Y	0.101531	0.0228755	0.0366103	0.042045	1.83799	1.14845
AHCYL2	Y	0.061731	0.013515	0.0234236	0.0247924	1.83444	1.05843
ENO2	Y	0.0636992	0.0138143	0.0245587	0.0253262	1.83333	1.03125
SLC35A4	Y	0.110997	0.024666	0.04111	0.045221	1.83333	1.1
TRUB2	Y	0.0704225	0.0181087	0.0191147	0.0331992	1.83333	1.73684
UBAC1	Y	0.0674342	0.0148026	0.0254934	0.0271382	1.83333	1.06452
PHPT1	Y	0.0574055	0.0160216	0.0120216	0.0293623	1.83267	2.44247
COQ10A	Y	0.0636782	0.0137045	0.0248867	0.025087	1.83057	1.00805
TMEM164	Y	0.0667746	0.0162707	0.0207601	0.0297438	1.82806	1.43274
RABGGTA	Y	0.0893067	0.0199765	0.0329025	0.0364277	1.82353	1.10714
ZDHHC16	Y	0.0731672	0.0161461	0.0276332	0.0293879	1.82012	1.0635
GABBR1	Y	0.0633413	0.0143027	0.0230284	0.0260102	1.81855	1.12948
POMT2	Y	0.0661928	0.0146602	0.0248778	0.0266548	1.81818	1.07143
RPP25L	Y	0.0857143	0.022449	0.022449	0.0408163	1.81818	1.81818
TCAP	Y	0.0956175	0.0219124	0.0338645	0.0398406	1.81818	1.17647
TMEM205	Y	0.0862676	0.0193662	0.0316901	0.0352113	1.81818	1.11111
PLOD3	Y	0.0677201	0.0148984	0.0257336	0.027088	1.81818	1.05263
HLA-DMA	Y	0.0625	0.0140306	0.0229592	0.0255102	1.81818	1.11111
FAM221A	Y	0.0570062	0.0140423	0.0174418	0.0255221	1.81752	1.46327
AMOT	Y	0.082933	0.0216744	0.0219537	0.0393049	1.81342	1.79036
CHPF2	Y	0.083731	0.0197391	0.0282026	0.0357893	1.81312	1.26901
FBXO17	Y	0.0862275	0.0191617	0.0323353	0.0347305	1.8125	1.07407
SLC2A14	Y	0.0614278	0.0146319	0.0202917	0.0265042	1.8114	1.30616
ESPL1	Y	0.0847351	0.018865	0.031756	0.0341141	1.80833	1.07426
RHPN2	Y	0.0689655	0.0150559	0.026712	0.0271977	1.80645	1.01818
CHRM1	Y	0.0941347	0.0224475	0.0311369	0.0405503	1.80645	1.30233
SLC8B1	Y	0.0688971	0.0152721	0.0260844	0.0275407	1.80334	1.05583
MOV10	Y	0.0697282	0.0165843	0.0232394	0.0299044	1.80318	1.2868
DTYMK	Y	0.0706436	0.0156986	0.0266876	0.0282575	1.8	1.05882
S100A4	Y	0.0625	0.0164474	0.0164474	0.0296053	1.8	1.8
BORCS7	Y	0.0501567	0.015674	0.00626959	0.0282132	1.8	4.5
UPK3BL1	Y	0.0835443	0.0189873	0.0303797	0.0341772	1.8	1.125
RAB14	Y	0.0526316	0.0154799	0.00928793	0.0278638	1.8	3
DIRC2	Y	0.0627178	0.0174216	0.0139373	0.0313589	1.8	2.25
SCGB2B2	Y	0.0657439	0.017301	0.017301	0.0311419	1.8	1.8
GLRX3	Y	0.0516899	0.0149105	0.00994036	0.026839	1.8	2.7
NIPSNAP1	Y	0.0679953	0.017585	0.0187573	0.031653	1.8	1.6875
TUSC3	Y	0.0560621	0.0162914	0.0105415	0.0292293	1.79416	2.77279
CNTNAP1	Y	0.0693475	0.0151698	0.0269685	0.0272092	1.79365	1.00893
ACVR2B	Y	0.0787248	0.0188679	0.0260247	0.0338321	1.7931	1.3
ING4	Y	0.0561621	0.0123319	0.0217286	0.0221016	1.79224	1.01717
RPN1	Y	0.0587267	0.0131723	0.0219539	0.0236004	1.79167	1.075
MFSD5	Y	0.0807824	0.0189787	0.0278196	0.033984	1.79064	1.22158
GPR35	Y	0.0996181	0.0220884	0.0380548	0.0394749	1.78713	1.03732
PFDN5	Y	0.0705072	0.01931	0.0167057	0.0344914	1.78619	2.06464
TMEM241	Y	0.0551181	0.015748	0.0112486	0.0281215	1.78571	2.5
TSPAN9	Y	0.0738162	0.0194986	0.0194986	0.0348189	1.78571	1.78571
OTULIN	Y	0.0567644	0.013245	0.0198675	0.0236518	1.78571	1.19048
ERP29	Y	0.0856505	0.0207908	0.0277423	0.0371173	1.78528	1.33793
MRRF	Y	0.0584983	0.0138677	0.0198764	0.0247542	1.78503	1.24541
CTNNB1	Y	0.0578523	0.0158563	0.0137136	0.0282823	1.78366	2.06236
SETD6	Y	0.0755099	0.0166297	0.0292546	0.0296255	1.78148	1.01268
CDK5RAP1	Y	0.0584654	0.015216	0.0161529	0.0270965	1.78079	1.67749
ADPRH	Y	0.0662313	0.016791	0.0195896	0.0298507	1.77778	1.52381
IGFBP3	Y	0.0922913	0.0203872	0.0356602	0.0362439	1.77778	1.01637
SRI	Y	0.0522506	0.0160418	0.00768993	0.0285188	1.77778	3.70859
TMEM136	Y	0.0681081	0.0191971	0.0147972	0.0341138	1.77703	2.30542
TM9SF1	Y	0.0563656	0.0127818	0.0208752	0.0227087	1.77664	1.08783
SVOPL	Y	0.0616578	0.0143036	0.021945	0.0254092	1.77643	1.15786
VMA21	Y	0.0723404	0.0167525	0.0258599	0.029728	1.77454	1.14958
TTYH1	Y	0.0971516	0.0215405	0.0374384	0.0381727	1.77214	1.01961
PPM1M	Y	0.0619946	0.0175202	0.0134771	0.0309973	1.76923	2.3
ACCS	Y	0.068484	0.0172872	0.0206117	0.0305851	1.76923	1.48387
KRT10	Y	0.0598973	0.0171135	0.0125499	0.0302339	1.76667	2.40909
DHX16	Y	0.0697839	0.0172459	0.0220715	0.0304665	1.76659	1.38035
CIAPIN1	Y	0.067583	0.0167447	0.0212598	0.0295785	1.76643	1.39129
DDAH2	Y	0.0852804	0.0198598	0.0303738	0.0350467	1.76471	1.15385
SLC50A1	Y	0.055074	0.0157156	0.011639	0.0277194	1.76381	2.38159
SLC30A1	Y	0.0591327	0.0137976	0.021025	0.0243101	1.7619	1.15625
MRM1	Y	0.0839623	0.0198113	0.0292453	0.0349057	1.7619	1.19355
CASP9	Y	0.0613243	0.0155933	0.0184288	0.0273022	1.75089	1.4815
UBE2T	Y	0.0506757	0.0135135	0.0135135	0.0236486	1.75	1.75
MGST3	Y	0.0700219	0.0175055	0.0218818	0.0306346	1.75	1.4
POLR3K	Y	0.0861538	0.0246154	0.0184615	0.0430769	1.75	2.33333
NRL	Y	0.0997191	0.0224719	0.0379213	0.0393258	1.75	1.03704
IMP3	Y	0.0886076	0.0216998	0.0289331	0.0379747	1.75	1.3125
PHLDA3	Y	0.0890052	0.0209424	0.0314136	0.0366492	1.75	1.16667
TRAPPC1	Y	0.0665138	0.0183486	0.016055	0.0321101	1.75	2
PARK7	Y	0.0580986	0.0140845	0.0193662	0.0246479	1.75	1.27273
NAGA	Y	0.0688817	0.0162075	0.0243112	0.028363	1.75	1.16667
LYPD6	Y	0.0603113	0.0155642	0.0175097	0.0272374	1.75	1.55556
TMEM189	Y	0.0855575	0.0198394	0.0309991	0.034719	1.75	1.12
C12ORF76	Y	0.0665025	0.0197044	0.0123153	0.0344828	1.75	2.8
CYP2S1	Y	0.0760079	0.0185063	0.0251157	0.032386	1.75	1.28947
RDH11	Y	0.0564602	0.015236	0.0145648	0.0266594	1.74977	1.8304
FBXL12	Y	0.0920931	0.0206794	0.0352456	0.0361681	1.74899	1.02617
CD81	Y	0.0798148	0.0199537	0.0250936	0.0347676	1.74241	1.38552
MCOLN1	Y	0.0723722	0.0178059	0.0235497	0.0310167	1.74194	1.31707
PCDHB14	Y	0.0551148	0.0129436	0.0196242	0.022547	1.74194	1.14894
CCT7	Y	0.0662447	0.0166668	0.0205723	0.0290056	1.74032	1.40993
TMEM230	Y	0.0587115	0.0162811	0.0141678	0.0282626	1.73592	1.99485
PSMB6	Y	0.0728456	0.0183431	0.0226911	0.0318115	1.73425	1.40194
GANAB	Y	0.0606802	0.0146919	0.0205148	0.0254734	1.73383	1.24171
NKAP	Y	0.0521669	0.0120385	0.0192616	0.0208668	1.73333	1.08333
CD37	Y	0.0756035	0.0196349	0.0220046	0.033964	1.72978	1.5435
UPK2	Y	0.0813743	0.0198915	0.0271248	0.034358	1.72727	1.26667
MFSD1	Y	0.0542183	0.0134669	0.017515	0.0232364	1.72544	1.32666
GBA	Y	0.0655682	0.0151022	0.0244269	0.0260391	1.72419	1.066
SLC24A3	Y	0.061045	0.0150026	0.0201759	0.0258665	1.72414	1.28205
ABCC10	Y	0.0926632	0.0216437	0.0337068	0.0373127	1.72395	1.10698
RPLP0	Y	0.0735294	0.0189076	0.0220588	0.032563	1.72222	1.47619
PCDHB8	Y	0.0636439	0.014975	0.0228785	0.0257903	1.72222	1.12727
DPAGT1	Y	0.0636735	0.0146939	0.0236735	0.0253061	1.72222	1.06897
FAM57A	Y	0.0923521	0.0236131	0.0281129	0.0406262	1.7205	1.44511
PIGV	Y	0.0702703	0.0168919	0.0243243	0.0290541	1.72	1.19444
ABCB8	Y	0.0876285	0.0200587	0.0330994	0.0344705	1.71848	1.04142
SELENBP1	Y	0.0734241	0.0173099	0.0263681	0.029746	1.71844	1.1281
PLAUR	Y	0.0815635	0.0184098	0.0315444	0.0316093	1.71698	1.00206
CERS1	Y	0.0950356	0.0227627	0.0331948	0.0390781	1.71676	1.17724
ARSB	Y	0.07	0.016996	0.0238407	0.0291633	1.7159	1.22326
CD59	Y	0.0623377	0.0181818	0.012987	0.0311688	1.71429	2.4
IGFL1	Y	0.0876133	0.021148	0.0302115	0.0362538	1.71429	1.2
NDUFA7	Y	0.0823529	0.0205882	0.0264706	0.0352941	1.71429	1.33333
FAM185A	Y	0.0521229	0.0130307	0.0167902	0.0223019	1.71149	1.32827
SLC35B2	Y	0.0838331	0.0197415	0.0303742	0.0337173	1.70794	1.11007
PEF1	Y	0.0785463	0.0199297	0.024619	0.0339977	1.70588	1.38095
MAP4K1	Y	0.0644588	0.0155081	0.0225607	0.0263899	1.70169	1.16973
RBPMS	Y	0.0640857	0.0149567	0.0236935	0.0254356	1.70062	1.07353
COMMD1	Y	0.0665499	0.0175131	0.0192644	0.0297723	1.7	1.54545
TSR2	Y	0.0679443	0.0174216	0.0209059	0.0296167	1.7	1.41667
LRAT	Y	0.0506512	0.0144718	0.0115774	0.024602	1.7	2.125
DDOST	Y	0.0577064	0.0146092	0.0182615	0.0248356	1.7	1.36
PIGT	Y	0.0743087	0.0169308	0.0286143	0.0287635	1.69888	1.00521
GADD45A	Y	0.0590316	0.0144593	0.0200091	0.0245633	1.69879	1.22761
ZC3HC1	Y	0.0598797	0.0137013	0.0229043	0.0232741	1.69868	1.01615
AAAS	Y	0.0628759	0.0144448	0.0239105	0.0245206	1.69754	1.02552
BABAM2	Y	0.0509018	0.011859	0.0189251	0.0201177	1.69641	1.06301
GPAA1	Y	0.106223	0.0246781	0.0396996	0.0418455	1.69565	1.05405
LRRC28	Y	0.0563325	0.0156376	0.0141966	0.0264983	1.69453	1.86653
TMEM116	Y	0.0524695	0.013674	0.0156442	0.0231514	1.6931	1.47987
ABHD10	Y	0.05778	0.016822	0.0124783	0.0284797	1.69301	2.28235
MIS18A	Y	0.0685714	0.0185714	0.0185714	0.0314286	1.69231	1.69231
TMED8	Y	0.0553279	0.0133197	0.0194672	0.022541	1.69231	1.15789
TRAPPC5	Y	0.0955752	0.0230088	0.0336283	0.0389381	1.69231	1.15789
IMPAD1	Y	0.0510204	0.0120594	0.0185529	0.0204082	1.69231	1.1
SLC27A5	Y	0.0859628	0.0203439	0.0312271	0.0343918	1.69052	1.10135
H2AFV	Y	0.0766883	0.0233535	0.0138819	0.039453	1.68938	2.84205
FAM160A1	Y	0.0567126	0.0144185	0.017943	0.0243512	1.68889	1.35714
SERPINA1	Y	0.0525896	0.012749	0.0183267	0.0215139	1.6875	1.17391
RPS9	Y	0.0683908	0.0161221	0.025084	0.0271848	1.68619	1.08375
SLC39A11	Y	0.0777158	0.0186936	0.0275484	0.0314738	1.68367	1.14249
ESYT1	Y	0.0587445	0.0147239	0.0192312	0.0247895	1.68363	1.28903
NLRX1	Y	0.0892003	0.0205058	0.0341763	0.0345181	1.68333	1.01
CHRNB1	Y	0.0585106	0.0146277	0.0192819	0.0246011	1.68182	1.27586
LDLR	Y	0.0615274	0.01451	0.0226582	0.0243592	1.67878	1.07507
STK32C	Y	0.0778609	0.0181409	0.0292747	0.0304453	1.67827	1.03999
FKBP11	Y	0.0634697	0.0149229	0.0235085	0.0250383	1.67784	1.06507
SLC7A1	Y	0.0693856	0.0164195	0.0254237	0.0275424	1.67742	1.08333
TMEM63B	Y	0.0692831	0.0160192	0.0264317	0.0268322	1.675	1.01515
CERS5	Y	0.054237	0.0146256	0.0151241	0.0244873	1.67427	1.61909
CRB3	Y	0.102564	0.0245938	0.0369245	0.0410459	1.66895	1.11162
DDX56	Y	0.0746005	0.0208657	0.0189426	0.0347922	1.66743	1.83671
MRPL40	Y	0.0500808	0.0145396	0.0113086	0.0242326	1.66667	2.14286
CLDN9	Y	0.0966258	0.0230061	0.0352761	0.0383436	1.66667	1.08696
SLC31A2	Y	0.0697674	0.0209302	0.0139535	0.0348837	1.66667	2.5
PMAIP1	Y	0.0613497	0.0184049	0.0122699	0.0306748	1.66667	2.5
GJC3	Y	0.0692124	0.0178998	0.0214797	0.0298329	1.66667	1.38889
L3MBTL2	Y	0.0595463	0.0141777	0.0217391	0.0236295	1.66667	1.08696
HBEGF	Y	0.064	0.0192	0.0128	0.032	1.66667	2.5
SLC25A43	Y	0.0615234	0.0146484	0.0224609	0.0244141	1.66667	1.08696
ABHD16B	Y	0.114347	0.0276989	0.040483	0.0461648	1.66667	1.14035
LY6G6C	Y	0.0957447	0.0239362	0.0319149	0.0398936	1.66667	1.25
TMEM231	Y	0.0716544	0.0189673	0.0210748	0.0316122	1.66667	1.5
PRDX2	Y	0.0638655	0.0151261	0.0235294	0.0252101	1.66667	1.07143
PCBD1	Y	0.0766773	0.0191693	0.0255591	0.0319489	1.66667	1.25
PCBD2	Y	0.056266	0.0153453	0.0153453	0.0255754	1.66667	1.66667
PIGC	Y	0.0549327	0.0134529	0.0190583	0.0224215	1.66667	1.17647
AP4B1	Y	0.0573501	0.0153154	0.0165089	0.0255257	1.66667	1.54618
SNX11	Y	0.0525776	0.0131538	0.0175259	0.0218979	1.66476	1.24946
AK1	Y	0.0617129	0.0172927	0.0156426	0.0287776	1.66415	1.83969
RFXANK	Y	0.0715122	0.0171463	0.0258622	0.0285038	1.66239	1.10214
SLC37A3	Y	0.052505	0.0129006	0.0181675	0.021437	1.66171	1.17996
REEP4	Y	0.0789674	0.0184454	0.0299029	0.0306191	1.65998	1.02395
GOLGA6L4	Y	0.0748694	0.0237957	0.0116077	0.039466	1.65854	3.4
ENGASE	Y	0.0789238	0.0183857	0.0300448	0.0304933	1.65854	1.01493
SCNM1	Y	0.0605135	0.0141915	0.0227992	0.0235228	1.65753	1.03174
SHMT1	Y	0.0614852	0.014405	0.0232183	0.0238619	1.65649	1.02772
SEPSECS	Y	0.0545213	0.0172872	0.00864362	0.0285904	1.65385	3.30769
SLC25A39	Y	0.084387	0.0200724	0.0311909	0.0331237	1.65021	1.06197
CYC1	Y	0.0809426	0.0204918	0.0266393	0.0338115	1.65	1.26923
ACTR1B	Y	0.0673162	0.0177148	0.020372	0.0292294	1.65	1.43478
EML2	Y	0.0713362	0.0174861	0.0250382	0.0288119	1.6477	1.15072
RPP30	Y	0.0524572	0.0140712	0.0152094	0.0231766	1.6471	1.52384
NAPG	Y	0.0661686	0.018143	0.018143	0.0298826	1.64706	1.64706
TTL	Y	0.0583039	0.0150177	0.0185512	0.024735	1.64706	1.33333
FAM47E-STBD1	Y	0.0578748	0.016129	0.0151803	0.0265655	1.64706	1.75
TPD52L2	Y	0.0585523	0.0148538	0.0192391	0.0244594	1.64668	1.27134
AUH	Y	0.0662511	0.0159144	0.0241401	0.0261966	1.64609	1.08519
HTATIP2	Y	0.0630661	0.0148959	0.0236548	0.0245154	1.64578	1.03638
STARD10	Y	0.0663616	0.0160183	0.0240275	0.0263158	1.64286	1.09524
NAGK	Y	0.0669688	0.0186292	0.0177718	0.0305678	1.64086	1.72002
AMIGO1	Y	0.0716216	0.0168919	0.027027	0.0277027	1.64	1.025
PCDHB3	Y	0.0602763	0.0150691	0.0205107	0.0246965	1.63889	1.20408
RPS16	Y	0.0702345	0.0186527	0.0210304	0.0305513	1.6379	1.45272
SPC24	Y	0.0760135	0.0185811	0.027027	0.0304054	1.63636	1.125
FIBIN	Y	0.0678233	0.0173502	0.022082	0.0283912	1.63636	1.28571
THAP1	Y	0.0640625	0.0171875	0.01875	0.028125	1.63636	1.5
SIDT1	Y	0.0542282	0.0132558	0.0192812	0.0216913	1.63636	1.125
TBRG1	Y	0.0705024	0.0178282	0.0235008	0.0291734	1.63636	1.24138
PABPC4	Y	0.0736781	0.018942	0.0237529	0.0309832	1.63568	1.3044
SMURF1	Y	0.054636	0.014107	0.0174628	0.0230663	1.6351	1.32088
BEST1	Y	0.0714754	0.0169093	0.0269824	0.0275836	1.63127	1.02228
PNKD	Y	0.0723207	0.0182658	0.0243055	0.0297494	1.6287	1.22398
AP1S1	Y	0.0652632	0.0168421	0.0210526	0.0273684	1.625	1.3
AQP11	Y	0.0909091	0.029484	0.0135135	0.0479115	1.625	3.54545
RNH1	Y	0.108382	0.0267341	0.0382948	0.0433526	1.62162	1.13208
PYCR2	Y	0.0861733	0.021439	0.0299734	0.034761	1.62139	1.15973
MMS19	Y	0.0801022	0.0206474	0.0259923	0.0334625	1.62066	1.2874
TSPAN31	Y	0.0568055	0.0157773	0.0155014	0.0255267	1.61793	1.64673
POMT1	Y	0.0669759	0.0175635	0.0209958	0.0284166	1.61793	1.35344
TMED1	Y	0.0777126	0.0190616	0.0278592	0.0307918	1.61538	1.10526
ADCK5	Y	0.0901781	0.0224009	0.031591	0.0361861	1.61538	1.14545
LHFPL6	Y	0.0798669	0.0216306	0.0232945	0.0349418	1.61538	1.5
SLC9A7	Y	0.0619977	0.0160735	0.0199772	0.025947	1.61428	1.29883
IRGQ	Y	0.0962567	0.0235294	0.0347594	0.0379679	1.61364	1.09231
ITGA9	Y	0.0566645	0.0141661	0.0196394	0.022859	1.61364	1.16393
CCNF	Y	0.0729123	0.018652	0.0241628	0.0300975	1.61364	1.24561
RETSAT	Y	0.069361	0.0169306	0.0251229	0.0273075	1.6129	1.08696
CD151	Y	0.0855263	0.0236842	0.0236842	0.0381579	1.61111	1.61111
SQOR	Y	0.0547742	0.0133235	0.0199852	0.0214656	1.61111	1.07407
FIBP	Y	0.0642048	0.0166297	0.0207827	0.0267924	1.61111	1.28917
SLC10A7	Y	0.0544959	0.0165538	0.0112729	0.0266692	1.61107	2.36578
ELN	Y	0.0985934	0.0262437	0.0300786	0.0422711	1.61071	1.40536
INTS9	Y	0.056305	0.0141614	0.019345	0.0227986	1.60991	1.17853
TARBP1	Y	0.0540707	0.0141859	0.0170641	0.0228207	1.6087	1.33735
RARRES1	Y	0.0643179	0.0179828	0.0174166	0.0289185	1.60812	1.6604
NUDT6	Y	0.0513699	0.0124279	0.0189828	0.0199591	1.60599	1.05143
BSCL2	Y	0.0744854	0.0194783	0.023754	0.0312531	1.60451	1.3157
LETMD1	Y	0.0583756	0.0178042	0.0120188	0.0285527	1.60371	2.37567
ITGA3	Y	0.0754597	0.0183893	0.027584	0.0294864	1.60345	1.06897
PDHA1	Y	0.0600663	0.0156835	0.0192362	0.0251466	1.60338	1.30726
PYCR1	Y	0.092545	0.0229972	0.0326928	0.036855	1.60259	1.12731
CYB561	Y	0.0902541	0.0228861	0.0307359	0.0366322	1.60063	1.19184
ASB1	Y	0.0718442	0.0184752	0.0238052	0.0295637	1.60018	1.2419
MTPN	Y	0.0507042	0.0140845	0.0140845	0.0225352	1.6	1.6
LRRC58	Y	0.0691203	0.0179533	0.0224417	0.0287253	1.6	1.28
CDPF1	Y	0.0513514	0.0135135	0.0162162	0.0216216	1.6	1.33333
PTRH2	Y	0.0648754	0.0185358	0.0166822	0.0296573	1.6	1.77778
HMGN2	Y	0.0738007	0.0184502	0.0258303	0.0295203	1.6	1.14286
PDRG1	Y	0.05	0.0125	0.0175	0.02	1.6	1.14286
SLC34A2	Y	0.0676492	0.0169123	0.0236772	0.0270597	1.6	1.14286
PSMB5	Y	0.0703905	0.0189726	0.0210823	0.0303356	1.59892	1.43891
PTBP3	Y	0.0519962	0.0144834	0.0143885	0.0231243	1.5966	1.60714
FUOM	Y	0.087326	0.0236008	0.0260569	0.0376682	1.59606	1.44561
MARS	Y	0.0684932	0.017401	0.0233247	0.0277675	1.59574	1.19048
ZDHHC7	Y	0.0539961	0.014749	0.0157722	0.0234749	1.59162	1.48837
MAPK3	Y	0.0681364	0.0168109	0.0245721	0.0267534	1.59144	1.08877
TPM3	Y	0.0636472	0.01981	0.0123317	0.0315054	1.59038	2.55483
HDHD5	Y	0.0766282	0.0191946	0.0269151	0.0305185	1.58995	1.13388
TM9SF4	Y	0.0552224	0.0147279	0.0170913	0.0234033	1.58905	1.36931
PSMA5	Y	0.0537343	0.0143973	0.0164691	0.0228679	1.58835	1.38853
ALG2	Y	0.0544436	0.0136109	0.0192154	0.0216173	1.58824	1.125
SNX30	Y	0.0518293	0.0129573	0.0182927	0.0205793	1.58824	1.125
CTBS	Y	0.0544983	0.0147059	0.016436	0.0233564	1.58824	1.42105
IVD	Y	0.0830702	0.0214591	0.0275598	0.0340514	1.5868	1.23555
INTS5	Y	0.0850229	0.0212557	0.030085	0.0336821	1.58462	1.11957
CES1	Y	0.0564037	0.0141004	0.0199765	0.0223267	1.58341	1.11765
RAB33B	Y	0.065407	0.0174419	0.0203488	0.0276163	1.58333	1.35714
ALOX15	Y	0.0739809	0.0181178	0.0271766	0.0286865	1.58333	1.05556
METTL1	Y	0.0638884	0.0170276	0.01991	0.0269509	1.58278	1.35364
DFFB	Y	0.0799525	0.0213844	0.0247674	0.0338007	1.58063	1.36473
HEATR5A	Y	0.053266	0.0162893	0.0112396	0.0257371	1.58	2.28986
TSPAN14	Y	0.0688748	0.0205601	0.0158315	0.0324832	1.57992	2.05181
PIGH	Y	0.0683211	0.0168567	0.0248449	0.0266195	1.57917	1.07143
SCPEP1	Y	0.055269	0.0140015	0.0191599	0.0221076	1.57895	1.15385
SCO2	Y	0.0963705	0.0237797	0.0350438	0.0375469	1.57895	1.07143
DUSP6	Y	0.0770816	0.0225292	0.0189881	0.0355643	1.57859	1.87298
STK11IP	Y	0.0808576	0.0196018	0.0303216	0.0309342	1.57812	1.0202
INPP5B	Y	0.0502361	0.0134644	0.0155515	0.0212202	1.57602	1.36451
GALK2	Y	0.0577061	0.0181615	0.0109436	0.028601	1.57481	2.61348
IFT43	Y	0.0560191	0.0165466	0.0134216	0.026051	1.5744	1.94098
SLC25A13	Y	0.0545005	0.015043	0.015783	0.0236745	1.57379	1.5
RPL7A	Y	0.068836	0.0175219	0.0237797	0.0275344	1.57143	1.15789
CXCL1	Y	0.0869565	0.0217391	0.0310559	0.0341615	1.57143	1.1
SMPD2	Y	0.0771654	0.0220472	0.0204724	0.0346457	1.57143	1.69231
C16ORF58	Y	0.080427	0.0199288	0.0291815	0.0313167	1.57143	1.07317
RPL5	Y	0.0560538	0.0156951	0.0156951	0.0246637	1.57143	1.57143
CD160	Y	0.0514706	0.0128676	0.0183824	0.0202206	1.57143	1.1
RANGAP1	Y	0.0788876	0.0198638	0.0278093	0.0312145	1.57143	1.12245
TCP11L1	Y	0.0530105	0.0137435	0.0176702	0.0215969	1.57143	1.22222
TM4SF1	Y	0.0757825	0.0230643	0.0164745	0.0362438	1.57143	2.2
GRAMD1B	Y	0.0524585	0.0134274	0.0179401	0.0210911	1.57076	1.17564
ADCY3	Y	0.0743921	0.0181976	0.0276605	0.028534	1.56801	1.03158
PCDHB13	Y	0.0597077	0.0154489	0.0200418	0.0242171	1.56757	1.20833
SDHC	Y	0.0508023	0.0128224	0.0179087	0.0200713	1.56534	1.12076
ACAA2	Y	0.0587248	0.0192953	0.00922819	0.0302013	1.56522	3.27273
YIPF3	Y	0.0770695	0.0218839	0.0209324	0.0342531	1.56522	1.63636
HSD17B2	Y	0.0722892	0.0197935	0.0215146	0.0309811	1.56522	1.44
GXYLT2	Y	0.0691729	0.0172932	0.024812	0.0270677	1.56522	1.09091
SRD5A3	Y	0.0680628	0.0167539	0.0251309	0.026178	1.5625	1.04167
SLC25A4	Y	0.0692737	0.0178771	0.0234637	0.027933	1.5625	1.19048
AP5S1	Y	0.106489	0.0266223	0.0382696	0.0415973	1.5625	1.08696
POLR1C	Y	0.0549047	0.0154284	0.015384	0.0240923	1.56155	1.56606
KCTD12	Y	0.10041	0.0256148	0.0348361	0.039959	1.56	1.14706
IFT122	Y	0.0674843	0.0178082	0.0218956	0.0277805	1.55998	1.26877
CAPZB	Y	0.0524673	0.0134196	0.0181187	0.020929	1.55959	1.15511
ETS1	Y	0.0561937	0.0143665	0.0194329	0.0223943	1.55878	1.15239
TMEM143	Y	0.0841564	0.0207405	0.0311469	0.0322691	1.55585	1.03603
B4GALT5	Y	0.0566524	0.0154506	0.0171674	0.0240343	1.55556	1.4
PCDHB16	Y	0.0618291	0.0154573	0.0223272	0.0240447	1.55556	1.07692
GOLGA6L10	Y	0.0721123	0.0229738	0.0134014	0.0357371	1.55556	2.66667
FAIM2	Y	0.0684932	0.0189673	0.0200211	0.0295047	1.55556	1.47368
NOS1AP	Y	0.0874752	0.0232894	0.0279888	0.036197	1.55423	1.29327
SELENOF	Y	0.0603974	0.0218126	0.00469709	0.0338877	1.55359	7.21461
PPFIBP2	Y	0.0574715	0.0145905	0.0202251	0.0226558	1.55278	1.12018
ESYT2	Y	0.0578358	0.0141791	0.0216418	0.0220149	1.55263	1.01724
MLYCD	Y	0.0790541	0.0195946	0.0290541	0.0304054	1.55172	1.04651
PPP1R15B	Y	0.0504673	0.0135514	0.0158879	0.021028	1.55172	1.32353
NRM	Y	0.09019	0.0224603	0.0329119	0.0348178	1.5502	1.05791
GPANK1	Y	0.0720299	0.0187091	0.0243218	0.0289991	1.55	1.19231
PPT2	Y	0.0649572	0.0169177	0.0218362	0.0262034	1.54888	1.2
NNT	Y	0.0608175	0.0194353	0.0112803	0.0301019	1.54883	2.66853
C1ORF43	Y	0.0548993	0.0142655	0.0185628	0.022071	1.54716	1.18899
ULBP3	Y	0.0572988	0.0150068	0.0190996	0.0231924	1.54545	1.21429
MED21	Y	0.0762125	0.0254042	0.0115473	0.039261	1.54545	3.4
STAT2	Y	0.0649528	0.0172685	0.0209965	0.0266877	1.54545	1.27106
UNC119B	Y	0.0530504	0.0145889	0.0159151	0.0225464	1.54545	1.41667
CCDC163	Y	0.0873239	0.0309859	0.0084507	0.0478873	1.54545	5.66667
MRM3	Y	0.0666138	0.0174465	0.0222046	0.0269627	1.54545	1.21429
KCNG3	Y	0.0684683	0.0170241	0.0251343	0.0263099	1.54545	1.04677
BTG2	Y	0.0926316	0.0231579	0.0336842	0.0357895	1.54545	1.0625
B4GALT2	Y	0.0805042	0.0198146	0.0300725	0.0306171	1.54518	1.01811
PTGS1	Y	0.0674099	0.0172788	0.0235474	0.0265837	1.53851	1.12894
TTC39C	Y	0.0583338	0.0170467	0.0150786	0.0262085	1.53746	1.73813
GGA2	Y	0.0608696	0.0163043	0.0195652	0.025	1.53333	1.27778
ZNF394	Y	0.0608749	0.0165271	0.0190133	0.0253345	1.53291	1.33246
GINS3	Y	0.0555189	0.0148093	0.0180221	0.0226875	1.53198	1.25887
RMND5A	Y	0.0511073	0.0144804	0.0144804	0.0221465	1.52941	1.52941
ACTR1A	Y	0.0575731	0.0150576	0.0194863	0.0230292	1.52941	1.18182
ICOSLG	Y	0.0732474	0.020275	0.0219687	0.0310037	1.52916	1.41126
PANK2	Y	0.0527846	0.0156467	0.0132234	0.0239145	1.5284	1.80849
NELFB	Y	0.0832891	0.0212202	0.0297082	0.0323607	1.525	1.08929
SIKE1	Y	0.0517487	0.0167137	0.00955501	0.02548	1.5245	2.66667
WDR83	Y	0.0845666	0.0221987	0.0285412	0.0338266	1.52381	1.18519
FAAH2	Y	0.0507201	0.0131497	0.0175329	0.0200376	1.52381	1.14286
FANCA	Y	0.0724271	0.0190774	0.0242869	0.0290628	1.52342	1.19665
LRRC27	Y	0.0525596	0.0150614	0.014562	0.0229363	1.52286	1.57508
LYPD3	Y	0.0866218	0.0221367	0.0307988	0.0336862	1.52174	1.09375
DERA	Y	0.062367	0.0196329	0.0128596	0.0298746	1.52166	2.32315
ACAD8	Y	0.0754414	0.0200642	0.0248796	0.0304976	1.52	1.22581
TF	Y	0.0568019	0.0147971	0.0195704	0.0224344	1.51613	1.14634
GMPR2	Y	0.062228	0.0192289	0.0138483	0.0291508	1.51598	2.105
SIL1	Y	0.0830925	0.0238439	0.0231214	0.0361272	1.51515	1.5625
NOP2	Y	0.0638437	0.0165524	0.0222158	0.0250754	1.51491	1.12872
DAZAP2	Y	0.0663935	0.0183032	0.0203933	0.027697	1.51324	1.35815
FRMD3	Y	0.0547177	0.0152327	0.0164563	0.0230287	1.5118	1.39939
TMEM182	Y	0.0578309	0.0187925	0.0106515	0.028387	1.51055	2.66508
SMPDL3B	Y	0.067612	0.0171061	0.0247039	0.025802	1.50835	1.04445
PLA2G4C	Y	0.0538902	0.0145962	0.0172805	0.0220135	1.50817	1.27389
DGLUCY	Y	0.0704518	0.0176068	0.0263117	0.0265333	1.50699	1.00842
FBXO28	Y	0.0596772	0.0155553	0.0207035	0.0234184	1.50549	1.13113
PCDHA12	Y	0.0629242	0.0164253	0.0217717	0.0247272	1.50544	1.13575
HMGCL	Y	0.059059	0.0190509	0.01139	0.028618	1.50219	2.51256
UXT	Y	0.0582043	0.0163486	0.0173328	0.0245229	1.5	1.41482
LRRC8E	Y	0.0824613	0.0209293	0.0301381	0.0313939	1.5	1.04167
RABAC1	Y	0.0899281	0.0251799	0.0269784	0.0377698	1.5	1.4
APOL6	Y	0.0572816	0.015534	0.0184466	0.023301	1.5	1.26316
SLURP1	Y	0.112903	0.0322581	0.0322581	0.0483871	1.5	1.5
GPR146	Y	0.103	0.028	0.033	0.042	1.5	1.27273
RNF152	Y	0.0836066	0.0229508	0.0262295	0.0344262	1.5	1.3125
SELENOS	Y	0.0704225	0.0211268	0.0176056	0.0316901	1.5	1.8
KRT15	Y	0.0708546	0.018992	0.0233747	0.0284879	1.5	1.21875
SSR2	Y	0.0581818	0.0181818	0.0127273	0.0272727	1.5	2.14286
KHDC4	Y	0.0651112	0.017363	0.0217037	0.0260445	1.5	1.2
TNFAIP1	Y	0.0663857	0.0168599	0.024236	0.0252898	1.5	1.04348
ATP5F1B	Y	0.0579345	0.0163728	0.0170025	0.0245592	1.5	1.44444
PCDHB9	Y	0.0589465	0.0158863	0.0192308	0.0238294	1.5	1.23913
HTD2	Y	0.0514851	0.0158416	0.0118812	0.0237624	1.5	2
TMEM186	Y	0.0546875	0.015625	0.015625	0.0234375	1.5	1.5
MT1X	Y	0.146739	0.0434783	0.0380435	0.0652174	1.5	1.71429
GNG10	Y	0.0926829	0.0292683	0.0195122	0.0439024	1.5	2.25
ARL11	Y	0.0848896	0.0237691	0.0254669	0.0356537	1.5	1.4
S100A6	Y	0.0774908	0.0221402	0.0221402	0.0332103	1.5	1.5
BAG2	Y	0.0646688	0.0189274	0.0173502	0.0283912	1.5	1.63636
RILPL2	Y	0.0678233	0.0189274	0.0205047	0.0283912	1.5	1.38462
ARF5	Y	0.0665434	0.0184843	0.0203327	0.0277264	1.5	1.36364
COX6C	Y	0.0575221	0.0176991	0.0132743	0.0265487	1.5	2
OAZ1	Y	0.0689163	0.0175956	0.0249272	0.0263935	1.5	1.05882
TADA1	Y	0.0636183	0.0198807	0.0139165	0.0298211	1.5	2.14286
RNF181	Y	0.0673913	0.0173913	0.023913	0.026087	1.5	1.09091
ORMDL3	Y	0.0521739	0.0173913	0.00869565	0.026087	1.5	3
GPR137C	Y	0.0659938	0.0170807	0.0232919	0.0256211	1.5	1.1
SSTR2	Y	0.0532491	0.0144404	0.017148	0.0216606	1.5	1.26316
FAM234B	Y	0.0573112	0.0149973	0.0198179	0.022496	1.5	1.13514
SLC11A2	Y	0.0566434	0.0177087	0.0124423	0.0264924	1.49601	2.12922
CCDC189	Y	0.0791459	0.0214047	0.0257333	0.0320078	1.49536	1.24383
ELP6	Y	0.0621704	0.0176179	0.0182437	0.0263087	1.49329	1.44207
TSC22D3	Y	0.0632248	0.0159383	0.0235022	0.0237843	1.49227	1.012
SLC22A5	Y	0.0681955	0.0184446	0.0222334	0.0275174	1.49189	1.23766
BECN1	Y	0.0541763	0.0164953	0.0130814	0.0245995	1.4913	1.88049
CNP	Y	0.0786132	0.019856	0.029171	0.0295862	1.49004	1.01424
ABCC3	Y	0.0721923	0.0197576	0.0229963	0.0294384	1.48998	1.28013
PSMC5	Y	0.0588211	0.018639	0.0124287	0.0277534	1.489	2.233
NLRP2	Y	0.0564124	0.0161068	0.0163442	0.0239614	1.48766	1.46605
EARS2	Y	0.0797406	0.0201658	0.0296282	0.0299466	1.48502	1.01075
ASB7	Y	0.0551717	0.0163589	0.0145363	0.0242765	1.484	1.67007
GTF2H4	Y	0.074261	0.0209084	0.0223504	0.0310022	1.48276	1.3871
ALG9	Y	0.0516307	0.0157555	0.0125147	0.0233606	1.48269	1.86665
CPOX	Y	0.0682318	0.0183419	0.0227439	0.027146	1.48	1.19355
CLPTM1L	Y	0.0582043	0.0154799	0.0198142	0.0229102	1.48	1.15625
SMAD7	Y	0.07401	0.0190942	0.0266653	0.0282504	1.47953	1.05944
SLC39A14	Y	0.0723344	0.0213741	0.0193378	0.0316226	1.47949	1.63528
XPNPEP3	Y	0.0694354	0.0202611	0.0192201	0.0299542	1.47841	1.55848
ITGB2	Y	0.0775563	0.0199307	0.0281629	0.0294627	1.47826	1.04615
ATP5IF1	Y	0.0577582	0.0175123	0.0143775	0.0258684	1.47716	1.79923
NIPAL3	Y	0.0665467	0.0176387	0.0228596	0.0260484	1.47677	1.13949
SLC25A19	Y	0.0790843	0.0218522	0.024974	0.0322581	1.47619	1.29167
TRAM2	Y	0.0675068	0.0189019	0.0207021	0.0279028	1.47619	1.34783
RNPS1	Y	0.0729905	0.020149	0.0231405	0.029701	1.47407	1.28351
GNMT	Y	0.0778781	0.0214447	0.0248307	0.0316027	1.47368	1.27273
CCDC84	Y	0.0732197	0.0190572	0.0260782	0.0280843	1.47368	1.07692
GET4	Y	0.0712831	0.0193483	0.0234216	0.0285132	1.47368	1.21739
NDST2	Y	0.0692789	0.0182553	0.024136	0.0268876	1.47287	1.11401
OAS1	Y	0.0569796	0.0168037	0.0154364	0.0247396	1.47228	1.60268
RPS6KL1	Y	0.0855583	0.0218447	0.0315534	0.0321602	1.47222	1.01923
SFXN2	Y	0.0661841	0.0175801	0.0227508	0.0258532	1.47059	1.13636
AGA	Y	0.0606352	0.0163619	0.0202117	0.0240616	1.47059	1.19048
GFPT2	Y	0.0586224	0.0166097	0.0175867	0.024426	1.47059	1.38889
SLC2A1	Y	0.083954	0.0230196	0.0270819	0.0338524	1.47059	1.25
PISD	Y	0.0710212	0.0182827	0.0258699	0.0268686	1.46962	1.03861
SMG6	Y	0.0648724	0.0181035	0.0201766	0.0265923	1.4689	1.31798
BOLA3	Y	0.0577395	0.0175405	0.0144349	0.0257641	1.46884	1.78485
CYP4A22	Y	0.0622342	0.0165641	0.021348	0.024322	1.46835	1.13931
P4HA3	Y	0.0664381	0.0173983	0.0234938	0.0255459	1.4683	1.08735
PTGR1	Y	0.056548	0.0158405	0.0174528	0.0232547	1.46805	1.33244
TMEM33	Y	0.0606469	0.0202156	0.0107817	0.0296496	1.46667	2.75
TGIF2	Y	0.0758427	0.0210674	0.0238764	0.0308989	1.46667	1.29412
SUDS3	Y	0.0548223	0.0152284	0.0172589	0.022335	1.46667	1.29412
MAPK12	Y	0.0768125	0.0197766	0.0280579	0.028978	1.46527	1.03279
GLB1L2	Y	0.0550026	0.0146674	0.018858	0.0214772	1.46429	1.13889
CTSA	Y	0.0730689	0.0187209	0.0269429	0.0274051	1.46388	1.01715
CTNNBL1	Y	0.0527453	0.0163636	0.0124281	0.0239536	1.46384	1.92738
AMMECR1	Y	0.0568601	0.014977	0.0199617	0.0219214	1.46368	1.09817
PCDHA10	Y	0.0581783	0.0166505	0.0171575	0.0243703	1.46364	1.42039
ADK	Y	0.0575688	0.0177127	0.0139475	0.0259086	1.46271	1.85759
SUSD4	Y	0.0574662	0.0167685	0.0161718	0.0245258	1.46261	1.51658
DUSP3	Y	0.0845324	0.0233813	0.0269784	0.0341727	1.46154	1.26667
MRPS7	Y	0.0674003	0.0178817	0.0233838	0.0261348	1.46154	1.11765
NNMT	Y	0.0617907	0.0163934	0.0214376	0.0239596	1.46154	1.11765
COQ6	Y	0.0738327	0.0197589	0.0251973	0.0288765	1.46144	1.14601
USP49	Y	0.0719963	0.0187588	0.0258651	0.0273724	1.45918	1.05827
COMT	Y	0.0805094	0.0209844	0.0289105	0.0306145	1.45891	1.05894
BMP3	Y	0.0649259	0.0169372	0.0232886	0.0247001	1.45833	1.06061
APH1B	Y	0.0599617	0.0154762	0.0219189	0.0225666	1.45815	1.02955
ATP1A1	Y	0.0505631	0.0141456	0.0157946	0.0206229	1.4579	1.30569
TSFM	Y	0.0673052	0.0198929	0.0184182	0.0289941	1.45751	1.57421
TGFBI	Y	0.064878	0.0170732	0.0229268	0.024878	1.45714	1.08511
ANKRD52	Y	0.0891917	0.0244658	0.0291112	0.0356147	1.4557	1.2234
ATP5PO	Y	0.0546875	0.0171875	0.0125	0.025	1.45455	2
PMVK	Y	0.0658579	0.0190641	0.0190641	0.0277296	1.45455	1.45455
SOGA1	Y	0.0930946	0.0252405	0.0311576	0.0366965	1.45387	1.17777
BARD1	Y	0.0568413	0.01676	0.015754	0.0243273	1.45151	1.54421
PCDHGA5	Y	0.0553992	0.0151472	0.0182701	0.0219818	1.45121	1.20316
PUDP	Y	0.0624963	0.0170682	0.0206933	0.0247348	1.44917	1.19531
TBC1D16	Y	0.0754942	0.0203104	0.0257532	0.0294306	1.44904	1.14279
RPL15	Y	0.0756956	0.0204402	0.0256652	0.0295901	1.44765	1.15293
WSB2	Y	0.0597506	0.0161465	0.0202574	0.0233467	1.44592	1.1525
CAPN2	Y	0.0553686	0.0163935	0.0152924	0.0236827	1.44464	1.54866
COX5B	Y	0.0798969	0.0231959	0.0231959	0.0335052	1.44444	1.44444
RPSA	Y	0.0682757	0.0201469	0.0190276	0.0291011	1.44444	1.52941
GLRX5	Y	0.0635593	0.0190678	0.0169492	0.0275424	1.44444	1.625
RAD54L	Y	0.0615522	0.0160571	0.0223015	0.0231936	1.44444	1.04
HADHA	Y	0.0554585	0.0157205	0.0170306	0.0227074	1.44444	1.33333
FKBP2	Y	0.0725995	0.0210773	0.0210773	0.030445	1.44444	1.44444
SLC25A33	Y	0.0570539	0.0186722	0.0114108	0.026971	1.44444	2.36364
CTSB	Y	0.064833	0.0176817	0.021611	0.0255403	1.44444	1.18182
HARS2	Y	0.0530874	0.0159721	0.0140638	0.0230514	1.44323	1.63906
XDH	Y	0.0635	0.0175	0.02075	0.02525	1.44286	1.21687
INA	Y	0.0874499	0.0226969	0.0320427	0.0327103	1.44118	1.02083
KRT18	Y	0.0735864	0.0193648	0.0263362	0.0278854	1.44	1.05882
STRC	Y	0.0867443	0.0234698	0.029478	0.0337965	1.44	1.1465
TOR1B	Y	0.0574827	0.0158573	0.0188305	0.0227948	1.4375	1.21053
TMED9	Y	0.0665722	0.0226629	0.0113314	0.0325779	1.4375	2.875
SMUG1	Y	0.0926191	0.0244475	0.0330482	0.0351234	1.43668	1.06279
PCDHB2	Y	0.0622129	0.0162839	0.022547	0.023382	1.4359	1.03704
IPO13	Y	0.082699	0.0238754	0.0245675	0.0342561	1.43478	1.39437
BCS1L	Y	0.0667727	0.018283	0.0222576	0.0262321	1.43478	1.17857
HEATR4	Y	0.0623579	0.0172134	0.0204612	0.0246833	1.43396	1.20635
PCDHA11	Y	0.0587005	0.0161825	0.0193227	0.0231953	1.43336	1.20042
DPF3	Y	0.0628587	0.0177963	0.0195782	0.0254841	1.43199	1.30166
ADCK1	Y	0.0676087	0.0199788	0.0190234	0.0286065	1.43184	1.50375
MBOAT1	Y	0.0572005	0.0188425	0.0114401	0.0269179	1.42857	2.35294
CLDN8	Y	0.0621302	0.0207101	0.0118343	0.0295858	1.42857	2.5
AGPAT5	Y	0.0585544	0.0192132	0.0118939	0.0274474	1.42857	2.30769
MSS51	Y	0.0521361	0.0152064	0.0152064	0.0217234	1.42857	1.42857
ISOC1	Y	0.0558659	0.0156425	0.0178771	0.0223464	1.42857	1.25
S100A2	Y	0.0719178	0.0239726	0.0136986	0.0342466	1.42857	2.5
C14ORF119	Y	0.0546318	0.0166271	0.0142518	0.023753	1.42857	1.66667
RPS23	Y	0.0581395	0.0162791	0.0186047	0.0232558	1.42857	1.25
SULT1A3	Y	0.0530474	0.0158014	0.0146727	0.0225734	1.42857	1.53846
SULT1A4	Y	0.0530474	0.0158014	0.0146727	0.0225734	1.42857	1.53846
TIMP3	Y	0.0741325	0.022082	0.0205047	0.0315457	1.42857	1.53846
ATP5F1C	Y	0.0514831	0.0156688	0.0134304	0.0223839	1.42857	1.66667
AFAP1	Y	0.0642391	0.0170396	0.0228716	0.0243278	1.42772	1.06367
TBC1D2	Y	0.0844566	0.0220657	0.0309101	0.0314808	1.42669	1.01846
DAGLB	Y	0.0663465	0.0175131	0.023862	0.0249713	1.42587	1.04649
SLC5A6	Y	0.0755509	0.0209864	0.024659	0.0299056	1.425	1.21277
HAUS7	Y	0.0823529	0.0235294	0.0253394	0.0334842	1.42308	1.32143
PPFIA3	Y	0.0801005	0.0217695	0.0273514	0.0309796	1.42308	1.13265
VTCN1	Y	0.060945	0.0180404	0.0172589	0.0256457	1.42157	1.48594
PCDHB6	Y	0.0637115	0.0167906	0.0230625	0.0238584	1.42094	1.03451
SLC2A9	Y	0.0697137	0.0196488	0.0221514	0.0279135	1.42062	1.26012
USP2	Y	0.0576516	0.0151185	0.0210587	0.0214744	1.4204	1.01974
YIF1A	Y	0.0853089	0.0236721	0.0280167	0.03362	1.42024	1.2
SIRPB1	Y	0.067282	0.0179184	0.0239475	0.0254161	1.41843	1.06133
RGS2	Y	0.0599369	0.0189274	0.0141956	0.0268139	1.41667	1.88889
BMPR1A	Y	0.0519724	0.0150282	0.0156544	0.0212899	1.41667	1.36
CCDC127	Y	0.0550576	0.0153649	0.0179257	0.021767	1.41667	1.21429
VCP	Y	0.0562216	0.0148822	0.0202563	0.0210831	1.41667	1.04082
SLC12A8	Y	0.0671955	0.0191321	0.0209986	0.0270649	1.41463	1.28889
TRPC4AP	Y	0.0590341	0.0172273	0.0174364	0.0243704	1.41463	1.39768
ENTPD7	Y	0.0557088	0.0159956	0.0170987	0.0226145	1.41379	1.32258
BET1L	Y	0.0687648	0.018754	0.0235084	0.0265024	1.41316	1.12736
IST1	Y	0.0589483	0.0156816	0.0211074	0.0221593	1.41307	1.04984
SLC35D1	Y	0.0506567	0.0159475	0.0121951	0.0225141	1.41176	1.84615
SEC31B	Y	0.0726399	0.0192199	0.026286	0.027134	1.41176	1.03226
PCDHA2	Y	0.0622717	0.0185016	0.0176533	0.0261167	1.41159	1.47942
SLC20A2	Y	0.0674502	0.0199285	0.0194175	0.0281042	1.41026	1.44737
TMEM120A	Y	0.0678253	0.0182827	0.0238004	0.0257422	1.408	1.08158
TSPAN3	Y	0.074313	0.0255569	0.0127733	0.0359828	1.40795	2.81704
ANAPC2	Y	0.0818808	0.0218889	0.0291852	0.0308066	1.40741	1.05556
GLA	Y	0.064441	0.0209627	0.0139752	0.0295031	1.40741	2.11111
KPNA2	Y	0.0510076	0.0170025	0.0100756	0.0239295	1.40741	2.375
SESN2	Y	0.0818876	0.0222068	0.0284525	0.0312283	1.40625	1.09756
BTD	Y	0.0519373	0.01409	0.0180593	0.019788	1.4044	1.09572
HTRA2	Y	0.0574935	0.0161073	0.0187773	0.0226089	1.40364	1.20406
OSCP1	Y	0.0509543	0.0152229	0.0143895	0.0213419	1.40195	1.48316
GGCX	Y	0.0673895	0.0187365	0.0223959	0.0262572	1.40139	1.17241
PPP2R1B	Y	0.0559932	0.016846	0.0155426	0.0236046	1.4012	1.5187
BCKDK	Y	0.0773158	0.0203513	0.0284687	0.0284959	1.4002	1.00096
DENND6B	Y	0.0831435	0.022779	0.0284738	0.0318907	1.4	1.12
TALDO1	Y	0.06917	0.0197628	0.0217391	0.027668	1.4	1.27273
CREB3	Y	0.0655296	0.0179533	0.0224417	0.0251346	1.4	1.12
BLVRA	Y	0.0551181	0.0168729	0.0146232	0.023622	1.4	1.61538
MTDH	Y	0.0526617	0.0143102	0.0183171	0.0200343	1.4	1.09375
CCDC88B	Y	0.0988937	0.0270942	0.0338677	0.0379318	1.4	1.12
ATP5MC3	Y	0.0772834	0.0234192	0.0210773	0.0327869	1.4	1.55556
RBKS	Y	0.0641158	0.0206825	0.0144778	0.0289555	1.4	2
S100A13	Y	0.0542373	0.0169492	0.0135593	0.0237288	1.4	1.75
PGM2	Y	0.0533478	0.016331	0.0141535	0.0228634	1.4	1.61538
PMPCA	Y	0.0647983	0.0172299	0.0234664	0.024102	1.39885	1.02709
PTCD2	Y	0.0548034	0.0161858	0.01604	0.0225776	1.3949	1.40758
SIM1	Y	0.0604611	0.0165289	0.0208786	0.0230535	1.39474	1.10417
YIPF2	Y	0.0915849	0.0242113	0.0336127	0.0337609	1.39442	1.00441
URB2	Y	0.0686639	0.0201181	0.0205554	0.0279904	1.3913	1.3617
PANX1	Y	0.056294	0.0179828	0.0132916	0.0250195	1.3913	1.88235
CADM4	Y	0.0712446	0.0197425	0.0240343	0.0274678	1.3913	1.14286
MOGAT2	Y	0.0658026	0.0179462	0.0229312	0.0249252	1.38889	1.08696
IFT172	Y	0.0636433	0.0192454	0.017721	0.0266768	1.38614	1.50538
CMTR1	Y	0.0530726	0.0155626	0.0159617	0.0215483	1.38462	1.35
TMEM150C	Y	0.0508021	0.0173797	0.00935829	0.0240642	1.38462	2.57143
BDKRB2	Y	0.0775128	0.0221465	0.0247019	0.0306644	1.38462	1.24138
CCDC183	Y	0.0679975	0.0212102	0.0174672	0.02932	1.38235	1.67857
NOX5	Y	0.0834433	0.0238703	0.0265778	0.0329951	1.38227	1.24145
JMJD4	Y	0.0728436	0.0201316	0.024885	0.027827	1.38226	1.11822
MX1	Y	0.0573635	0.0156696	0.020054	0.02164	1.38102	1.07909
CHI3L1	Y	0.0634783	0.0182609	0.02	0.0252174	1.38095	1.26087
CHPT1	Y	0.0516817	0.0172272	0.0106645	0.02379	1.38095	2.23077
LRRC42	Y	0.0552529	0.0163424	0.0163424	0.0225681	1.38095	1.38095
FAM98A	Y	0.0501608	0.0135048	0.0180064	0.0186495	1.38095	1.03571
TBCC	Y	0.0683349	0.0202117	0.0202117	0.0279115	1.38095	1.38095
ATP6V0D1	Y	0.073055	0.0199241	0.0256167	0.0275142	1.38095	1.07407
CTDSPL	Y	0.066489	0.017841	0.0240224	0.0246255	1.38028	1.02511
RBFA	Y	0.0641611	0.0196205	0.0174764	0.0270643	1.37939	1.54862
THTPA	Y	0.0713353	0.0205617	0.0224474	0.0283262	1.37762	1.26189
LRP10	Y	0.0915643	0.0244983	0.0333352	0.0337308	1.37687	1.01187
NCEH1	Y	0.0656926	0.0181539	0.0225587	0.02498	1.37602	1.10733
ITGA7	Y	0.0778776	0.0207632	0.0285569	0.0285575	1.37539	1.00002
RNF145	Y	0.0533494	0.016444	0.0142918	0.0226137	1.3752	1.58228
CXORF40B	Y	0.0568421	0.0168421	0.0168421	0.0231579	1.375	1.375
GRAMD2A	Y	0.0555033	0.0150517	0.0197554	0.0206961	1.375	1.04762
RPL27A	Y	0.0651685	0.0179775	0.0224719	0.0247191	1.375	1.1
TSPAN1	Y	0.0690608	0.0220994	0.0165746	0.0303867	1.375	1.83333
SLC19A3	Y	0.0543989	0.0161182	0.0161182	0.0221625	1.375	1.375
LAMP1	Y	0.0686901	0.0191693	0.0231629	0.0263578	1.375	1.13793
ANKLE2	Y	0.0628774	0.0170515	0.0223801	0.0234458	1.375	1.04762
APOD	Y	0.0510563	0.0140845	0.0176056	0.0193662	1.375	1.1
RNF123	Y	0.0811565	0.022318	0.0281512	0.0306873	1.375	1.09009
GCSH	Y	0.05	0.0153846	0.0134615	0.0211538	1.375	1.57143
SLC15A1	Y	0.0508235	0.0150588	0.0150588	0.0207059	1.375	1.375
NOB1	Y	0.0622474	0.0194018	0.0161681	0.0266774	1.375	1.65
TMEM147	Y	0.070297	0.0201145	0.022551	0.0276315	1.37371	1.22529
CMIP	Y	0.0761442	0.0210801	0.0261197	0.0289445	1.37307	1.10815
P4HA2	Y	0.0633184	0.0184025	0.0196513	0.0252646	1.37289	1.28565
UBE3C	Y	0.0501538	0.0156923	0.0129231	0.0215385	1.37255	1.66667
ASB14	Y	0.0607264	0.0198638	0.0136209	0.0272418	1.37143	2
PCDHGC5	Y	0.0709056	0.0189519	0.0259636	0.0259901	1.37137	1.00102
COLCA2	Y	0.0657243	0.0192494	0.020083	0.026392	1.37106	1.31415
ABAT	Y	0.0652898	0.017988	0.0226516	0.0246502	1.37037	1.08824
GDPGP1	Y	0.08391	0.0233564	0.0285467	0.0320069	1.37037	1.12121
PMPCB	Y	0.0504087	0.0183924	0.00681199	0.0252044	1.37037	3.7
VPS52	Y	0.0658986	0.0211982	0.0156682	0.0290323	1.36957	1.85294
TEP1	Y	0.0727231	0.0198219	0.0257668	0.0271343	1.3689	1.05307
AKR1A1	Y	0.0696721	0.0194672	0.0235656	0.0266393	1.36842	1.13043
ZBTB25	Y	0.068521	0.0200057	0.0211542	0.0273611	1.36767	1.29341
NPR2	Y	0.0674729	0.0190961	0.0222788	0.026098	1.36667	1.17143
KPNB1	Y	0.0529864	0.0175987	0.0113652	0.0240224	1.36501	2.11368
CNNM2	Y	0.0701578	0.0198765	0.0231622	0.0271191	1.36438	1.17083
WDR54	Y	0.0750361	0.0215663	0.0240588	0.0294111	1.36375	1.22247
ANKRD22	Y	0.0592334	0.0191638	0.0139373	0.0261324	1.36364	1.875
GTPBP2	Y	0.0664861	0.0188051	0.0220382	0.0256427	1.3636	1.16356
DSE	Y	0.0624615	0.0179695	0.0200015	0.0244906	1.3629	1.22444
NAT10	Y	0.0571296	0.015832	0.0197302	0.0215674	1.36226	1.09311
AK8	Y	0.0598053	0.0173853	0.0187761	0.0236439	1.36	1.25926
DYRK4	Y	0.0544523	0.0160154	0.016656	0.0217809	1.36	1.30769
LRRC8A	Y	0.074455	0.0218017	0.0230358	0.0296174	1.35849	1.28571
VAMP1	Y	0.0669103	0.0199298	0.0199298	0.0270506	1.35729	1.35729
BCL2L2	Y	0.0827586	0.0241379	0.0258621	0.0327586	1.35714	1.26667
RASL10B	Y	0.0819672	0.0229508	0.0278689	0.0311475	1.35714	1.11765
KCTD21	Y	0.0653009	0.0179257	0.0230474	0.0243278	1.35714	1.05556
ENO1	Y	0.0583269	0.0161167	0.0203377	0.0218726	1.35714	1.07547
BRMS1	Y	0.0761455	0.022409	0.0233521	0.0303844	1.3559	1.30114
ST5	Y	0.0665255	0.0180611	0.0239873	0.0244771	1.35524	1.02042
CYP8B1	Y	0.0691489	0.0206117	0.0206117	0.0279255	1.35484	1.35484
MPZL1	Y	0.0565066	0.0158572	0.019169	0.0214804	1.35462	1.12058
DIO2	Y	0.0699196	0.0194544	0.0241195	0.0263457	1.35423	1.0923
ARHGEF3	Y	0.0578551	0.0171967	0.0173805	0.0232778	1.35362	1.33931
BLOC1S2	Y	0.0665973	0.0198572	0.0198736	0.0268666	1.35299	1.35187
IGBP1	Y	0.0540275	0.0166994	0.0147348	0.0225933	1.35294	1.53333
CRACR2B	Y	0.0976193	0.0278999	0.0319833	0.0377361	1.35255	1.17987
AK2	Y	0.0635027	0.0184346	0.0201373	0.0249308	1.35239	1.23804
CAMTA1	Y	0.0551579	0.0157581	0.0180964	0.0213033	1.35189	1.17721
MGST2	Y	0.0605009	0.0186944	0.0165392	0.0252672	1.35159	1.52771
KCNN4	Y	0.100624	0.0288612	0.0327613	0.0390016	1.35135	1.19048
DQX1	Y	0.0673792	0.0185874	0.0236989	0.0250929	1.35	1.05882
PDSS2	Y	0.0584307	0.0191987	0.0133556	0.0258765	1.34783	1.9375
OLFML3	Y	0.0634913	0.0184423	0.0202079	0.0248412	1.34697	1.22928
ADPGK	Y	0.062458	0.0174614	0.0214909	0.0235057	1.34615	1.09375
SLC7A11	Y	0.0505319	0.0172872	0.0099734	0.0232713	1.34615	2.33333
SGSM3	Y	0.0836299	0.0231317	0.0293594	0.0311388	1.34615	1.06061
ALDH9A1	Y	0.0578778	0.0167203	0.0186495	0.022508	1.34615	1.2069
ZSCAN2	Y	0.07252	0.0211334	0.0229779	0.0284087	1.34426	1.23635
AZIN2	Y	0.0776019	0.0216181	0.0269284	0.0290555	1.34403	1.07899
FBXW9	Y	0.0821818	0.0232727	0.0276364	0.0312727	1.34375	1.13158
PDIA6	Y	0.0523803	0.0172439	0.0119686	0.0231678	1.34353	1.93571
NUP93	Y	0.0560754	0.0173635	0.015389	0.0233229	1.34321	1.51555
RSAD1	Y	0.089676	0.0263753	0.0278824	0.0354182	1.34286	1.27027
NGEF	Y	0.0610651	0.0172718	0.0206013	0.023192	1.34277	1.12575
HADHB	Y	0.0577122	0.017557	0.0165896	0.0235656	1.34223	1.4205
NCSTN	Y	0.0610902	0.0178571	0.0192669	0.0239662	1.34211	1.2439
YJEFN3	Y	0.0977946	0.026732	0.0351971	0.0358655	1.34167	1.01899
RPS6KA1	Y	0.0657703	0.0178915	0.0239333	0.0239455	1.33837	1.00051
MPI	Y	0.0685626	0.0193983	0.0232037	0.0259607	1.3383	1.11882
SLC27A2	Y	0.0521819	0.0142796	0.0188043	0.019098	1.33743	1.01562
SETD4	Y	0.0577493	0.0169035	0.0182476	0.0225983	1.3369	1.23843
ACADSB	Y	0.0509084	0.0170583	0.0110661	0.0227841	1.33566	2.05892
SUMF1	Y	0.0736201	0.021329	0.0238266	0.0284644	1.33454	1.19465
TMPRSS3	Y	0.0641306	0.018283	0.0214661	0.0243815	1.33356	1.13582
LCAT	Y	0.0893263	0.0249811	0.0310371	0.0333081	1.33333	1.07317
C9ORF152	Y	0.0696379	0.0208914	0.0208914	0.0278552	1.33333	1.33333
CLU	Y	0.0615727	0.0178042	0.0200297	0.0237389	1.33333	1.18519
RAB13	Y	0.0556595	0.0155514	0.0193729	0.0207352	1.33333	1.07033
TMEM191C	Y	0.108445	0.0316699	0.0345489	0.0422265	1.33333	1.22222
CHCHD3	Y	0.0638219	0.0217575	0.0130545	0.02901	1.33333	2.22222
PPTC7	Y	0.0613363	0.0197152	0.0153341	0.026287	1.33333	1.71429
AARD	Y	0.0665236	0.0193133	0.0214592	0.0257511	1.33333	1.2
TMEM50A	Y	0.0550847	0.0190678	0.0105932	0.0254237	1.33333	2.4
COX6A1	Y	0.0579268	0.0182927	0.0152439	0.0243902	1.33333	1.6
TTPA	Y	0.0562874	0.0179641	0.0143713	0.0239521	1.33333	1.66667
DKK1	Y	0.0500626	0.0150188	0.0150188	0.020025	1.33333	1.33333
CCNO	Y	0.100856	0.0285442	0.0342531	0.038059	1.33333	1.11111
FHL3	Y	0.0963139	0.0285375	0.0297265	0.0380499	1.33333	1.28
ANKRD39	Y	0.0963636	0.0272727	0.0327273	0.0363636	1.33333	1.11111
FAM198A	Y	0.0816918	0.0243337	0.0249131	0.032445	1.33333	1.30233
ATXN7L3B	Y	0.0684932	0.0205479	0.0205479	0.0273973	1.33333	1.33333
NDUFB3	Y	0.0542373	0.020339	0.00677966	0.0271186	1.33333	4
RAB1B	Y	0.0645695	0.0198675	0.0182119	0.0264901	1.33333	1.45455
TSACC	Y	0.0654688	0.0179455	0.023596	0.0239273	1.33333	1.01404
TSPAN15	Y	0.0543601	0.0169875	0.0147225	0.0226501	1.33333	1.53846
LRRC57	Y	0.0557103	0.0167131	0.0167131	0.0222841	1.33333	1.33333
REEP5	Y	0.0545775	0.0158451	0.0176056	0.0211268	1.33333	1.2
FAM162A	Y	0.0583153	0.0194384	0.012959	0.0259179	1.33333	2
PCDHA4	Y	0.0636875	0.0179451	0.0218156	0.0239268	1.33333	1.09677
COA3	Y	0.0658307	0.0188088	0.0219436	0.0250784	1.33333	1.14286
PCDHGC4	Y	0.0634641	0.0201938	0.0163545	0.0269159	1.33288	1.64578
PSMA4	Y	0.0518479	0.020036	0.00510841	0.0267035	1.33277	5.22735
PDE11A	Y	0.0503492	0.0154432	0.0143957	0.0205102	1.3281	1.42474
CIRBP	Y	0.0571813	0.0167913	0.0181023	0.0222878	1.32734	1.23121
BCAP31	Y	0.0733827	0.0238807	0.0178382	0.0316637	1.32591	1.77505
EFTUD2	Y	0.0521223	0.0146274	0.0181102	0.0193847	1.32523	1.07038
UHMK1	Y	0.0587546	0.0174301	0.0182297	0.0230948	1.32499	1.26687
HARS	Y	0.0600331	0.021382	0.010331	0.0283201	1.32448	2.74126
SLC38A3	Y	0.0793126	0.0224719	0.0270985	0.0297422	1.32353	1.09756
TCP11L2	Y	0.0554227	0.0177147	0.0142649	0.0234431	1.32337	1.64342
NCOA4	Y	0.0511905	0.0153017	0.0156589	0.0202299	1.32207	1.29191
PPA2	Y	0.0524505	0.0164286	0.0143084	0.0217136	1.32169	1.51754
CDC23	Y	0.0563616	0.015625	0.0200893	0.0206473	1.32143	1.02778
MUC1	Y	0.06833	0.0188031	0.024686	0.0248409	1.3211	1.00627
ANKZF1	Y	0.0785328	0.0239258	0.0230002	0.0316068	1.32103	1.37419
IRS4	Y	0.0742312	0.0206787	0.026246	0.0273065	1.32051	1.0404
SEC61A1	Y	0.0622813	0.0174948	0.0216935	0.0230931	1.32	1.06452
CPE	Y	0.0573828	0.0174948	0.016795	0.0230931	1.32	1.375
PSAT1	Y	0.0546881	0.0152951	0.0192146	0.0201785	1.31928	1.05017
EXOSC4	Y	0.100543	0.0298913	0.03125	0.0394022	1.31818	1.26087
COPS7A	Y	0.0871671	0.0266344	0.0254237	0.035109	1.31818	1.38095
HPS1	Y	0.0774938	0.0217385	0.0271258	0.0286295	1.31699	1.05543
CLN8	Y	0.0733411	0.0221187	0.0221187	0.0291036	1.31579	1.31579
SCARB1	Y	0.0633445	0.0177206	0.022325	0.0232989	1.31479	1.04362
MCM7	Y	0.0703307	0.019929	0.0242365	0.0261652	1.31292	1.07957
KBTBD4	Y	0.0657785	0.0200415	0.0194309	0.0263061	1.31258	1.35382
RPL14	Y	0.0851393	0.0247678	0.0278638	0.0325077	1.3125	1.16667
HSPBP1	Y	0.103896	0.0296846	0.0352505	0.038961	1.3125	1.10526
HLA-DOB	Y	0.054878	0.0195122	0.0097561	0.0256098	1.3125	2.625
HDAC6	Y	0.0672719	0.0186159	0.0242385	0.0244175	1.31165	1.00738
TIRAP	Y	0.0913043	0.0255939	0.032147	0.0335634	1.31139	1.04406
NR1D1	Y	0.081389	0.0244167	0.0249593	0.032013	1.31111	1.28261
TIMELESS	Y	0.069822	0.0204222	0.0226301	0.0267697	1.31081	1.18293
NUDT12	Y	0.0511012	0.0154327	0.0154473	0.0202213	1.31029	1.30905
TCTN1	Y	0.0538031	0.0153927	0.0182579	0.0201525	1.30923	1.10377
UNC45A	Y	0.0834382	0.0241965	0.0275727	0.031669	1.30882	1.14857
RMDN1	Y	0.061646	0.0200385	0.0153997	0.0262077	1.30787	1.70183
GRK5	Y	0.0525127	0.014681	0.0186335	0.0191982	1.30769	1.0303
AMDHD1	Y	0.0680219	0.0203284	0.0211102	0.0265833	1.30769	1.25926
XK	Y	0.0637659	0.0195049	0.0187547	0.0255064	1.30769	1.36
PSPH	Y	0.0606509	0.0192308	0.0162722	0.0251479	1.30769	1.54545
DET1	Y	0.052179	0.0155937	0.0161935	0.0203918	1.30769	1.25926
ETS2	Y	0.0632102	0.0184659	0.0205966	0.0241477	1.30769	1.17241
CNPY4	Y	0.052349	0.0174497	0.0120805	0.0228188	1.30769	1.88889
UROD	Y	0.0807623	0.0235935	0.0263158	0.030853	1.30769	1.17241
DZANK1	Y	0.0571555	0.0172796	0.0172796	0.0225964	1.30769	1.30769
SLC26A6	Y	0.0786374	0.0220529	0.0277484	0.0288362	1.30759	1.0392
TRIM39	Y	0.0556588	0.0172338	0.0159082	0.0225168	1.30655	1.41542
ABCA1	Y	0.0533608	0.016362	0.015625	0.0213738	1.30631	1.36792
MAP3K7CL	Y	0.0626111	0.0183692	0.0202526	0.0239893	1.30596	1.18451
SEC14L4	Y	0.0734557	0.022638	0.0213028	0.0295149	1.30378	1.3855
MICA	Y	0.0596286	0.0192369	0.0153129	0.0250788	1.30368	1.63775
TMCO6	Y	0.096033	0.0298849	0.0271984	0.0389497	1.30332	1.43206
TMEM214	Y	0.082489	0.0247467	0.0255058	0.0322365	1.30266	1.26389
ZNF773	Y	0.0578003	0.0165269	0.0197464	0.021527	1.30254	1.09017
QARS	Y	0.0651643	0.0186197	0.0222988	0.0242458	1.30216	1.08732
MRPL52	Y	0.0894535	0.0310214	0.0180396	0.0403925	1.30209	2.23911
ALG1	Y	0.0730658	0.0232785	0.0194842	0.0303031	1.30177	1.55527
REEP1	Y	0.0642857	0.0191843	0.0201542	0.0249472	1.3004	1.23782
RAP2B	Y	0.0636364	0.0181818	0.0218182	0.0236364	1.3	1.08333
GATM	Y	0.0503937	0.015748	0.0141732	0.0204724	1.3	1.44444
HIST1H2BG	Y	0.0738786	0.0263852	0.0131926	0.0343008	1.3	2.6
PFDN6	Y	0.0695876	0.0257732	0.0103093	0.0335052	1.3	3.25
DNAJC15	Y	0.0665188	0.0221729	0.0155211	0.0288248	1.3	1.85714
GCN1	Y	0.0742451	0.0208385	0.0263289	0.0270776	1.2994	1.02844
CXCL8	Y	0.0530694	0.0171305	0.0137044	0.0222345	1.29795	1.62243
DLD	Y	0.0505862	0.0185389	0.00800873	0.0240386	1.29666	3.00155
NOP9	Y	0.0772702	0.0230437	0.0243532	0.0298732	1.29638	1.22666
CD82	Y	0.0745454	0.024225	0.0189159	0.0314045	1.29636	1.66021
STYK1	Y	0.0631413	0.0213102	0.0142068	0.0276243	1.2963	1.94444
TPM1	Y	0.0706365	0.0234913	0.016702	0.0304433	1.29594	1.82273
LRP8	Y	0.0722593	0.0207476	0.024633	0.0268787	1.29551	1.09116
ASB3	Y	0.0549731	0.018681	0.0120973	0.0241947	1.29515	2
HDAC11	Y	0.0695073	0.0199057	0.0238331	0.0257684	1.29453	1.0812
COQ4	Y	0.0728643	0.0213568	0.0238693	0.0276382	1.29412	1.15789
TXNDC15	Y	0.052729	0.0157262	0.0166512	0.0203515	1.29412	1.22222
RASEF	Y	0.0513282	0.0153084	0.0162089	0.0198109	1.29412	1.22222
HARBI1	Y	0.0543893	0.0162214	0.0171756	0.0209924	1.29412	1.22222
P3H2	Y	0.0545207	0.0155046	0.0189532	0.0200629	1.294	1.05855
STMN1	Y	0.0564224	0.0184888	0.0140245	0.0239091	1.29317	1.70481
EIF6	Y	0.0650663	0.0197061	0.0198772	0.025483	1.29316	1.28203
CSNK1D	Y	0.0614644	0.017291	0.0218134	0.0223599	1.29315	1.02505
LRRC8B	Y	0.0506224	0.0170124	0.0116183	0.0219917	1.29268	1.89286
ZSCAN29	Y	0.0504497	0.0160344	0.0136879	0.0207274	1.29268	1.51429
TDP1	Y	0.0567352	0.0163026	0.0193589	0.0210738	1.29267	1.08858
PRMT5	Y	0.0527688	0.0156752	0.0168401	0.0202535	1.29207	1.2027
SUMF2	Y	0.0708073	0.0208097	0.0231141	0.0268835	1.29187	1.16308
DCAF12	Y	0.0522059	0.0176471	0.0117647	0.0227941	1.29167	1.9375
ATP2A2	Y	0.0526125	0.0168302	0.014047	0.0217353	1.29145	1.54733
PHB	Y	0.0710545	0.0200606	0.0251154	0.0258785	1.29002	1.03038
SULT1A2	Y	0.0569483	0.0172886	0.0173595	0.0223002	1.28988	1.2846
WDR27	Y	0.0652519	0.019907	0.0196788	0.025666	1.28929	1.30424
VPS16	Y	0.0805782	0.0240974	0.0254122	0.0310685	1.28929	1.22258
WDR6	Y	0.0766891	0.0228141	0.0244722	0.0294027	1.28879	1.20147
CCDC107	Y	0.0835582	0.0264529	0.023028	0.0340773	1.28823	1.47982
TRAP1	Y	0.0769536	0.0215937	0.0275424	0.0278175	1.28823	1.00999
LRTOMT	Y	0.0503704	0.0143046	0.0176511	0.0184147	1.28733	1.04326
ARFIP2	Y	0.0775284	0.0254231	0.0193793	0.032726	1.28725	1.68871
DIAPH1	Y	0.0538784	0.015936	0.0174311	0.0205113	1.28711	1.17671
PPT1	Y	0.0561515	0.0162619	0.0189633	0.0209263	1.28683	1.10351
EVI5L	Y	0.0860594	0.0254232	0.0279238	0.0327124	1.28672	1.17149
C14ORF93	Y	0.0624755	0.0177063	0.0219905	0.0227787	1.28647	1.03584
LIMK1	Y	0.0695549	0.0195521	0.0248584	0.0251444	1.28602	1.01151
PLCXD1	Y	0.0721649	0.0216495	0.0226804	0.0278351	1.28571	1.22727
RPL27	Y	0.0562347	0.0171149	0.0171149	0.0220049	1.28571	1.28571
FAM20B	Y	0.0594463	0.017101	0.0203583	0.021987	1.28571	1.08
BICDL2	Y	0.0977049	0.027541	0.0347541	0.0354098	1.28571	1.01887
GUCA1B	Y	0.0698835	0.0232945	0.0166389	0.0299501	1.28571	1.8
DYNLT1	Y	0.0529412	0.0205882	0.00588235	0.0264706	1.28571	4.5
L3HYPDH	Y	0.0686736	0.0197554	0.0235183	0.0253998	1.28571	1.08
GOLT1A	Y	0.0554156	0.0176322	0.0151134	0.02267	1.28571	1.5
PLGRKT	Y	0.0520362	0.0158371	0.0158371	0.020362	1.28571	1.28571
MTURN	Y	0.0609137	0.0177665	0.0203046	0.0228426	1.28571	1.125
STK16	Y	0.0715394	0.0211287	0.0232533	0.0271573	1.28533	1.16789
VIPR1	Y	0.0718972	0.0204738	0.025111	0.0263124	1.28518	1.04784
OS9	Y	0.0572876	0.0162712	0.0201189	0.0208975	1.28432	1.0387
PTK2B	Y	0.0674554	0.0197283	0.0224277	0.0252994	1.28239	1.12804
DIP2B	Y	0.0551914	0.016494	0.0175513	0.0211461	1.28205	1.20482
SYNE3	Y	0.084804	0.0262118	0.025013	0.0335791	1.28107	1.34247
WEE1	Y	0.0525321	0.0160894	0.0158471	0.0205956	1.28007	1.29965
RIMKLA	Y	0.0655877	0.0212947	0.0170358	0.0272572	1.28	1.6
AMACR	Y	0.0732328	0.0221682	0.0227008	0.0283638	1.27948	1.24946
TGFBR2	Y	0.05864	0.0195549	0.0140725	0.0250126	1.27909	1.77742
DCAF4	Y	0.0681733	0.0207027	0.0209928	0.0264778	1.27895	1.26128
GALT	Y	0.0771509	0.0230454	0.0246327	0.0294728	1.2789	1.19649
ERLIN2	Y	0.0517308	0.0184641	0.00966734	0.0235993	1.27811	2.44113
BRINP2	Y	0.0795745	0.0229787	0.027234	0.0293617	1.27778	1.07812
CD34	Y	0.0626139	0.0182952	0.0209654	0.0233533	1.27647	1.1139
DNAJC11	Y	0.0554231	0.0172825	0.0160906	0.0220501	1.27586	1.37037
AFG3L2	Y	0.0526756	0.0167224	0.0146321	0.0213211	1.275	1.45714
HAUS5	Y	0.0931579	0.0268421	0.0321053	0.0342105	1.27451	1.06557
DDIT3	Y	0.0598568	0.0202411	0.0138222	0.0257935	1.27431	1.8661
KRT8	Y	0.0844418	0.0244738	0.0287866	0.0311815	1.27408	1.0832
NAPA	Y	0.0801354	0.0248307	0.023702	0.0316027	1.27273	1.33333
MREG	Y	0.0513219	0.0171073	0.0124417	0.0217729	1.27273	1.75
LYG1	Y	0.0600343	0.0188679	0.0171527	0.0240137	1.27273	1.4
SINHCAF	Y	0.0527108	0.0165663	0.0150602	0.0210843	1.27273	1.4
TRIM5	Y	0.0569911	0.0182037	0.015621	0.0231663	1.27261	1.48302
CYP26B1	Y	0.092093	0.0279773	0.0285258	0.0355899	1.2721	1.24764
NAA38	Y	0.0821194	0.0261872	0.0226377	0.0332945	1.2714	1.47075
FLVCR2	Y	0.0567639	0.0175692	0.0168757	0.022319	1.27035	1.32255
DSTYK	Y	0.062679	0.0183812	0.0209649	0.0233329	1.26939	1.11295
CALCOCO1	Y	0.0742008	0.0218437	0.0246307	0.0277265	1.26931	1.12569
PIGG	Y	0.0561276	0.0179961	0.0153036	0.0228279	1.26849	1.49166
MAGED2	Y	0.0791644	0.0225399	0.0280374	0.0285871	1.26829	1.01961
QDPR	Y	0.0743349	0.0218516	0.0247783	0.0277051	1.26788	1.11812
PSMB9	Y	0.0699088	0.0227964	0.0182371	0.0288754	1.26667	1.58333
FSTL1	Y	0.0551351	0.0162162	0.0183784	0.0205405	1.26667	1.11765
REXO5	Y	0.057981	0.017354	0.0186633	0.0219637	1.26563	1.17684
POP5	Y	0.0659064	0.0209484	0.0184574	0.0265006	1.26504	1.43577
GARS	Y	0.0518485	0.0153291	0.0171326	0.0193868	1.26471	1.13158
CLPB	Y	0.0765439	0.0224979	0.0255976	0.0284484	1.26449	1.11137
TWISTNB	Y	0.0600985	0.0187192	0.017734	0.0236453	1.26316	1.33333
CLN6	Y	0.0706638	0.0203426	0.0246253	0.0256959	1.26316	1.04348
GPLD1	Y	0.0503768	0.0150734	0.0162634	0.0190401	1.26316	1.17073
TMTC4	Y	0.0654542	0.0211994	0.0174776	0.0267772	1.26311	1.53209
BCAS3	Y	0.0519796	0.0147483	0.0186139	0.0186174	1.26234	1.00019
ERGIC3	Y	0.0609069	0.0181433	0.0198712	0.0228923	1.26175	1.15203
HPSE	Y	0.0535765	0.017099	0.0149084	0.0215691	1.26143	1.44678
CNTNAP3B	Y	0.0561449	0.0178525	0.0157827	0.0225097	1.26087	1.42623
CKMT1B	Y	0.0559105	0.0183706	0.014377	0.0231629	1.26087	1.61111
TRIM32	Y	0.0765306	0.0234694	0.0234694	0.0295918	1.26087	1.26087
CASTOR1	Y	0.0789474	0.0232794	0.0263158	0.0293522	1.26087	1.11538
CLCN5	Y	0.0515373	0.0169891	0.013131	0.0214172	1.26064	1.63104
MPZL3	Y	0.0559786	0.0196165	0.0116359	0.0247262	1.26048	2.125
LHPP	Y	0.075434	0.023353	0.0226482	0.0294328	1.26034	1.29956
LRIG3	Y	0.0524299	0.0157666	0.016792	0.0198712	1.26033	1.18337
PI4KB	Y	0.0692699	0.0220374	0.0194585	0.027774	1.26031	1.42735
PDHX	Y	0.0574986	0.0175563	0.017823	0.0221194	1.25991	1.24106
MAD1L1	Y	0.0873279	0.0283862	0.0231795	0.0357622	1.25985	1.54284
PLBD1	Y	0.05	0.0162651	0.013253	0.0204819	1.25926	1.54545
NXPE3	Y	0.0500596	0.0160906	0.0137068	0.0202622	1.25926	1.47826
SURF4	Y	0.0679137	0.0209378	0.0206261	0.0263498	1.25848	1.2775
DGAT2	Y	0.0613601	0.0177001	0.0214008	0.0222592	1.25757	1.04011
FEM1B	Y	0.0579171	0.0185972	0.0159405	0.0233794	1.25714	1.46667
PRKAG1	Y	0.0501572	0.0171901	0.0113632	0.0216039	1.25677	1.90122
RAD51	Y	0.063114	0.0204703	0.0169212	0.0257226	1.25658	1.52014
KNSTRN	Y	0.0605666	0.0177048	0.020637	0.0222247	1.25529	1.07694
MIF4GD	Y	0.0898518	0.0297356	0.0228157	0.0373005	1.25441	1.63486
PCDHGA11	Y	0.057713	0.0176614	0.0179253	0.0221263	1.25281	1.23436
NUP205	Y	0.0511844	0.0170615	0.0127547	0.0213682	1.25243	1.67532
ALDH8A1	Y	0.0608805	0.018633	0.0189225	0.023325	1.25181	1.23266
COX15	Y	0.0617015	0.0179487	0.0212901	0.0224626	1.25149	1.05507
CYTH2	Y	0.0575241	0.0166736	0.0200084	0.0208421	1.25	1.04167
PANK4	Y	0.0699659	0.0204778	0.0238908	0.0255973	1.25	1.07143
CNTF	Y	0.0582363	0.0199667	0.0133111	0.0249584	1.25	1.875
POMK	Y	0.0608944	0.0190295	0.018078	0.0237869	1.25	1.31579
PKIG	Y	0.0524017	0.0174672	0.0131004	0.0218341	1.25	1.66667
FAM43A	Y	0.109449	0.0314961	0.0385827	0.0393701	1.25	1.02041
STC1	Y	0.0687332	0.0215633	0.0202156	0.0269542	1.25	1.33333
SPOP	Y	0.0534283	0.0178094	0.0133571	0.0222618	1.25	1.66667
MMD	Y	0.0559441	0.0167832	0.0181818	0.020979	1.25	1.15385
TIMM10B	Y	0.119355	0.0387097	0.0322581	0.0483871	1.25	1.5
IGIP	Y	0.0625	0.025	0.00625	0.03125	1.25	5
TTC33	Y	0.0533672	0.0203304	0.00762389	0.025413	1.25	3.33333
YARS2	Y	0.0593575	0.0195531	0.0153631	0.0244413	1.25	1.59091
MAD2L2	Y	0.0599369	0.0189274	0.0173502	0.0236593	1.25	1.36364
ACBD6	Y	0.0649351	0.0188902	0.0224321	0.0236128	1.25	1.05263
SLC6A17	Y	0.0701192	0.020165	0.0247479	0.0252062	1.25	1.01852
SPTSSA	Y	0.0560748	0.0186916	0.0140187	0.0233645	1.25	1.66667
TNFRSF10D	Y	0.05522	0.0172563	0.0163934	0.0215703	1.25	1.31579
GOPC	Y	0.0530886	0.0189105	0.0105431	0.023635	1.24983	2.24175
ELOVL1	Y	0.0538664	0.0175364	0.0144254	0.0219045	1.24909	1.51847
TLCD1	Y	0.0556395	0.0162476	0.0191011	0.0202908	1.24884	1.06228
ARL2	Y	0.0779186	0.0243108	0.0232514	0.0303564	1.24868	1.30557
ABCB6	Y	0.0781396	0.0238129	0.0246158	0.0297109	1.24768	1.20699
XPO5	Y	0.0517575	0.0179906	0.0113479	0.022419	1.24615	1.97561
SLCO3A1	Y	0.0698784	0.0204406	0.0240028	0.025435	1.24434	1.05967
CCDC51	Y	0.0747634	0.0237322	0.0215271	0.029504	1.2432	1.37055
ABCF2	Y	0.0583042	0.0174894	0.0190798	0.021735	1.24275	1.13917
TTC38	Y	0.0795455	0.0234375	0.0269886	0.0291193	1.24242	1.07895
KIF1BP	Y	0.0563305	0.0177039	0.0166309	0.0219957	1.24242	1.32258
STIM1	Y	0.0692524	0.0208767	0.0224409	0.0259348	1.24229	1.15569
CCDC134	Y	0.0512448	0.0151367	0.0173169	0.0187912	1.24144	1.08514
ROM1	Y	0.0901328	0.0275142	0.028463	0.0341556	1.24138	1.2
U2AF1L4	Y	0.057323	0.0182521	0.0164139	0.0226569	1.24133	1.38035
SLC23A1	Y	0.0724596	0.0219316	0.0233206	0.0272074	1.24056	1.16667
GEMIN5	Y	0.0590055	0.0174586	0.0198895	0.0216575	1.24051	1.08889
SNRNP200	Y	0.0602278	0.0195038	0.0165392	0.0241847	1.24	1.46226
PGD	Y	0.0586207	0.0172414	0.02	0.0213793	1.24	1.06897
CNTNAP3	Y	0.057956	0.01837	0.0168176	0.0227684	1.23944	1.35385
FNIP2	Y	0.0595274	0.0188453	0.0173497	0.0233323	1.2381	1.34483
DHRS2	Y	0.0746363	0.0241389	0.0206509	0.0298466	1.23646	1.4453
PDXDC1	Y	0.0600924	0.0193305	0.0168823	0.0238796	1.23533	1.41447
ISG20L2	Y	0.0528302	0.0160377	0.0169811	0.0198113	1.23529	1.16667
SPTBN4	Y	0.101088	0.03019	0.0336647	0.037233	1.23329	1.106
ATP8B2	Y	0.051853	0.0156256	0.0169664	0.0192609	1.23265	1.13524
ZZEF1	Y	0.0647231	0.0193606	0.0214993	0.0238631	1.23256	1.10995
SPOCK2	Y	0.0955234	0.0288333	0.0311899	0.0355002	1.23123	1.1382
CTDNEP1	Y	0.058663	0.0177353	0.0190996	0.0218281	1.23077	1.14286
NPRL2	Y	0.0727432	0.022787	0.0219106	0.0280456	1.23077	1.28
ZMAT5	Y	0.0802348	0.0254403	0.0234834	0.0313112	1.23077	1.33333
KCNS3	Y	0.0522388	0.0176391	0.0128901	0.0217096	1.23077	1.68421
ATP6V1E2	Y	0.0603829	0.0191458	0.017673	0.0235641	1.23077	1.33333
MINPP1	Y	0.0652634	0.0208785	0.0187411	0.0256438	1.22824	1.36832
SUGP2	Y	0.0517138	0.0154525	0.0172886	0.0189726	1.2278	1.09741
FAXC	Y	0.0521173	0.0179153	0.012215	0.021987	1.22727	1.8
STMN3	Y	0.0848367	0.0295512	0.0190246	0.0362609	1.22705	1.906
PCDHGA9	Y	0.0594525	0.018059	0.0192438	0.0221497	1.22652	1.151
BNIPL	Y	0.0529424	0.0181304	0.0125831	0.0222288	1.22605	1.76656
GPR39	Y	0.0772059	0.0227941	0.0264706	0.0279412	1.22581	1.05556
ITGB7	Y	0.0839248	0.0258873	0.0263048	0.0317328	1.22581	1.20635
GLYCTK	Y	0.105965	0.0314752	0.0359338	0.0385559	1.22496	1.07297
NECAP2	Y	0.0697857	0.0210906	0.0228708	0.0258243	1.22445	1.12914
ITGAL	Y	0.0611599	0.019196	0.0184619	0.023502	1.22432	1.273
ASMTL	Y	0.0731633	0.0214307	0.0254947	0.0262379	1.22432	1.02915
FAM241B	Y	0.0796703	0.0247253	0.0247253	0.0302198	1.22222	1.22222
NDRG3	Y	0.0532632	0.0162498	0.0171525	0.0198608	1.22222	1.15789
ARSH	Y	0.0539419	0.0160047	0.0183758	0.0195614	1.22222	1.06452
RPS6KA2	Y	0.0543174	0.0161005	0.0185393	0.0196776	1.22217	1.0614
TNPO3	Y	0.0552982	0.0183348	0.0145634	0.0224	1.22172	1.53811
BZW1	Y	0.0545758	0.0198329	0.0105144	0.0242285	1.22163	2.30432
TRIT1	Y	0.0515899	0.017552	0.0125965	0.0214414	1.22159	1.70217
CLEC2D	Y	0.0519172	0.0162701	0.0157834	0.0198637	1.22087	1.25852
KIF5C	Y	0.0536212	0.0174095	0.0149721	0.0212396	1.22	1.4186
ZNHIT3	Y	0.0626272	0.019769	0.0187467	0.0241115	1.21966	1.28617
UBXN1	Y	0.0725703	0.0223858	0.0228878	0.0272967	1.21938	1.19263
NUCB1	Y	0.0758671	0.0231214	0.0245665	0.0281792	1.21875	1.14706
DPH6	Y	0.0551796	0.021833	0.00676484	0.0265817	1.2175	3.92939
CKMT1A	Y	0.0559105	0.0183706	0.0151757	0.0223642	1.21739	1.47368
MCM3AP	Y	0.0611008	0.019357	0.0181788	0.0235651	1.21739	1.2963
HIBADH	Y	0.0624381	0.0227948	0.011893	0.0277502	1.21739	2.33333
MAT1A	Y	0.0649241	0.0193929	0.0219224	0.0236088	1.21739	1.07692
GNAZ	Y	0.0703565	0.021576	0.0225141	0.0262664	1.21739	1.16667
NAPB	Y	0.064861	0.0243443	0.0108886	0.029628	1.21704	2.721
WDR11	Y	0.0503675	0.0163354	0.0141574	0.0198748	1.21667	1.40385
RAB3B	Y	0.0607903	0.0212766	0.0136778	0.0258359	1.21429	1.88889
KLHL18	Y	0.0795125	0.0243761	0.0255369	0.0295995	1.21429	1.15909
ORC6	Y	0.0620872	0.0184941	0.0211361	0.0224571	1.21429	1.0625
GAS7	Y	0.0644038	0.0201583	0.01979	0.0244555	1.21318	1.23575
TRMT2B	Y	0.0526271	0.0176633	0.0135358	0.021428	1.21313	1.58306
POLR3A	Y	0.0551427	0.0170223	0.0175018	0.0206186	1.21127	1.17808
LPAR3	Y	0.0556604	0.0179245	0.0160377	0.0216981	1.21053	1.35294
DHRSX	Y	0.0595358	0.0191726	0.0171544	0.0232089	1.21053	1.35294
CTSV	Y	0.0558325	0.0189432	0.0139581	0.0229312	1.21053	1.64286
PCYOX1L	Y	0.0856372	0.0256237	0.0289953	0.0310182	1.21053	1.06977
TANGO6	Y	0.0618337	0.0188852	0.0201036	0.022845	1.20968	1.13636
ZFYVE27	Y	0.0773501	0.0237986	0.0247842	0.0287673	1.20878	1.16071
ACP6	Y	0.0607004	0.018677	0.0194553	0.0225681	1.20833	1.16
AMIGO2	Y	0.0523293	0.0185067	0.0114869	0.0223357	1.2069	1.94444
F2R	Y	0.0697492	0.0227273	0.0195925	0.0274295	1.2069	1.4
HMGCS1	Y	0.0518898	0.0185778	0.0108905	0.0224215	1.2069	2.05882
ANKRD13A	Y	0.0513834	0.0163749	0.0152456	0.0197628	1.2069	1.2963
SLC9A6	Y	0.0535325	0.0171661	0.0156661	0.0207003	1.20588	1.32134
LMNB1	Y	0.06083	0.0193292	0.0181922	0.0233087	1.20588	1.28125
TMLHE	Y	0.052095	0.0175599	0.0133677	0.0211674	1.20544	1.58347
ASIC1	Y	0.0765109	0.0224395	0.027027	0.0270445	1.20522	1.00065
IKZF2	Y	0.0551973	0.0175273	0.0165608	0.0211092	1.20436	1.27465
PLOD1	Y	0.0724106	0.0224565	0.0229148	0.0270394	1.20408	1.18
PLA2G6	Y	0.0692991	0.0209684	0.0230947	0.0252359	1.20352	1.09271
TBC1D8	Y	0.0633085	0.0185865	0.02236	0.0223619	1.20312	1.00008
GUSB	Y	0.0596618	0.017679	0.0207156	0.0212672	1.20296	1.02663
TBC1D2B	Y	0.0564637	0.0166988	0.0197048	0.0200601	1.20129	1.01803
ATRIP	Y	0.0637997	0.0198444	0.0201196	0.0238356	1.20112	1.1847
IFIT1	Y	0.0522612	0.0162107	0.0165832	0.0194673	1.20089	1.17391
ITFG2	Y	0.0625931	0.0186289	0.0216095	0.0223547	1.2	1.03448
PPARA	Y	0.055516	0.0177936	0.0163701	0.0213523	1.2	1.30435
SMIM15	Y	0.0672646	0.0224215	0.0179372	0.0269058	1.2	1.5
CDK9	Y	0.0725157	0.0223814	0.0232766	0.0268577	1.2	1.15385
PCGF1	Y	0.0604113	0.0192802	0.0179949	0.0231362	1.2	1.28571
RPS7	Y	0.0531732	0.0171527	0.0154374	0.0205832	1.2	1.33333
FTO	Y	0.0580475	0.0197889	0.0145119	0.0237467	1.2	1.63636
C1ORF52	Y	0.0548446	0.0182815	0.0146252	0.0219378	1.2	1.5
UTP4	Y	0.0539097	0.0194269	0.0111705	0.0233123	1.2	2.08696
KLK7	Y	0.0620453	0.0203754	0.0172214	0.0244485	1.19991	1.41966
GNA12	Y	0.057895	0.0184524	0.0173116	0.022131	1.19936	1.2784
ABCA4	Y	0.0571848	0.0177419	0.0181818	0.021261	1.19835	1.16935
COPG2	Y	0.0509103	0.0175566	0.0123164	0.0210374	1.19826	1.70808
TMEM59	Y	0.0571204	0.0177351	0.0181388	0.0212465	1.19799	1.17133
ADGRE2	Y	0.0721515	0.0226294	0.0224423	0.0270798	1.19667	1.20664
HEATR5B	Y	0.0545542	0.0188285	0.013196	0.0225298	1.19658	1.70732
PSMD2	Y	0.0675256	0.0217838	0.0196761	0.0260657	1.19656	1.32474
BICDL1	Y	0.0895349	0.0267442	0.030814	0.0319767	1.19565	1.03774
BRD9	Y	0.0613105	0.0195635	0.018366	0.0233809	1.19513	1.27306
CLCN4	Y	0.0628926	0.0189614	0.0212771	0.0226541	1.19475	1.06472
AIMP2	Y	0.0724833	0.0233667	0.0212022	0.0279144	1.19462	1.31658
ACYP2	Y	0.0510236	0.0175477	0.0125141	0.0209618	1.19456	1.67505
TIMM23B	Y	0.0538646	0.0213083	0.00710277	0.0254535	1.19453	3.5836
GOLGA6L9	Y	0.077101	0.0277564	0.0161912	0.0331534	1.19444	2.04762
CHRM3	Y	0.0660644	0.0203275	0.0214568	0.0242801	1.19444	1.13158
MTMR1	Y	0.0507717	0.016767	0.0139962	0.0200085	1.19333	1.42956
ACO1	Y	0.0543478	0.0176162	0.0157421	0.0209895	1.19149	1.33333
PFKM	Y	0.0585862	0.0180555	0.0190325	0.0214983	1.19068	1.12956
NDFIP2	Y	0.0604559	0.0208127	0.0148662	0.024777	1.19048	1.66667
EXOSC3	Y	0.0617225	0.0202361	0.0174059	0.0240805	1.18998	1.38347
SRP68	Y	0.06435	0.0196949	0.021256	0.0233991	1.18808	1.10082
ATG9A	Y	0.0841938	0.025417	0.0285941	0.0301827	1.1875	1.05556
SRA1	Y	0.0733427	0.022567	0.0239774	0.0267983	1.1875	1.11765
ZMYND19	Y	0.0777126	0.0234604	0.026393	0.0278592	1.1875	1.05556
LHFPL2	Y	0.0773723	0.0233577	0.0262774	0.0277372	1.1875	1.05556
XRCC6	Y	0.0543572	0.0186304	0.0136374	0.0220894	1.18566	1.61977
RTCB	Y	0.0547493	0.01781	0.0158311	0.0211082	1.18519	1.33333
RHNO1	Y	0.0532757	0.015821	0.0187055	0.0187492	1.18508	1.00233
SRP9	Y	0.0655824	0.021892	0.0177497	0.0259406	1.18493	1.46147
CAPN8	Y	0.0601896	0.0180095	0.0208531	0.021327	1.18421	1.02273
SMAD9	Y	0.0672183	0.0200861	0.0233571	0.0237751	1.18366	1.01789
ATP9A	Y	0.0626989	0.0190961	0.0210057	0.0225971	1.18333	1.07576
NBPF12	Y	0.0542086	0.0162397	0.0187557	0.0192132	1.1831	1.02439
PREB	Y	0.0841407	0.025831	0.0277634	0.0305463	1.18254	1.10024
AFG1L	Y	0.050554	0.0152355	0.017313	0.0180055	1.18182	1.04
NRARP	Y	0.104956	0.03207	0.0349854	0.0379009	1.18182	1.08333
CDC42BPB	Y	0.0685625	0.0214258	0.0218153	0.0253214	1.18182	1.16071
APMAP	Y	0.0584468	0.0176141	0.020016	0.0208167	1.18182	1.04
CSTF1	Y	0.0510046	0.0170015	0.0139104	0.0200927	1.18182	1.44444
TMEM14C	Y	0.0919881	0.0326409	0.0207715	0.0385757	1.18182	1.85714
ALKAL2	Y	0.0743982	0.02407	0.0218818	0.0284464	1.18182	1.3
CD22	Y	0.0508915	0.0155459	0.0169792	0.0183664	1.18143	1.0817
RUVBL1	Y	0.0547517	0.0186831	0.0140123	0.0220563	1.18055	1.57406
CPNE1	Y	0.0620561	0.0188319	0.0209946	0.0222296	1.18042	1.05882
CTNS	Y	0.0597336	0.0198613	0.016456	0.0234163	1.17899	1.42297
NBR1	Y	0.0541859	0.0165133	0.0182436	0.0194289	1.17656	1.06497
KRT17	Y	0.0855821	0.0262143	0.0285274	0.0308404	1.17647	1.08108
RPGRIP1	Y	0.0544182	0.0176211	0.0160663	0.0207308	1.17647	1.29032
C7ORF50	Y	0.0943396	0.0291595	0.0308748	0.0343053	1.17647	1.11111
STIMATE	Y	0.0611552	0.0192525	0.0192525	0.0226501	1.17647	1.17647
FITM2	Y	0.0698856	0.021601	0.0228717	0.025413	1.17647	1.11111
PI4KA	Y	0.0642144	0.0198192	0.0210877	0.0233074	1.176	1.10526
CD163L1	Y	0.0540574	0.018857	0.0130287	0.0221717	1.17578	1.70175
SUSD5	Y	0.0646186	0.0211864	0.0185381	0.0248941	1.175	1.34286
NARF	Y	0.0639327	0.0200521	0.0203318	0.0235489	1.17438	1.15823
DALRD3	Y	0.0820175	0.0246349	0.0284795	0.0289031	1.17326	1.01487
SRPRA	Y	0.0630203	0.021628	0.0160251	0.0253672	1.17289	1.58296
XPNPEP1	Y	0.0524249	0.0166426	0.0162685	0.0195138	1.17252	1.19949
MFSD4B	Y	0.0514469	0.0186495	0.0109325	0.021865	1.17241	2
CDC6	Y	0.0517549	0.0172516	0.0142772	0.0202261	1.17241	1.41667
TRAF3IP2	Y	0.065477	0.0204192	0.0211226	0.0239351	1.17219	1.13315
SMAD3	Y	0.0651704	0.0212888	0.0189369	0.0249447	1.17173	1.31725
JADE3	Y	0.054251	0.0165992	0.0182186	0.0194332	1.17073	1.06667
TTC30A	Y	0.0661323	0.0205411	0.0215431	0.0240481	1.17073	1.11628
GBA2	Y	0.0642247	0.0197327	0.0213912	0.0231009	1.17069	1.07993
ABCF3	Y	0.0722052	0.0221807	0.0240684	0.0259561	1.17021	1.07843
CREB3L4	Y	0.0674746	0.0203312	0.0233721	0.0237713	1.1692	1.01708
TBCD	Y	0.0738049	0.0232038	0.0234834	0.0271177	1.16867	1.15476
C17ORF53	Y	0.071109	0.0216342	0.0241982	0.0252766	1.16836	1.04456
CMTM7	Y	0.0820785	0.025238	0.0273595	0.029481	1.16812	1.07754
CREM	Y	0.07062	0.0250517	0.0163137	0.0292546	1.16777	1.79325
HAL	Y	0.0642412	0.0200423	0.0208065	0.0233924	1.16715	1.12428
RGS19	Y	0.0904908	0.0276074	0.0306748	0.0322086	1.16667	1.05
CAMK4	Y	0.0549296	0.0169014	0.0183099	0.0197183	1.16667	1.07692
PCDHAC1	Y	0.0605536	0.0186851	0.0200692	0.0217993	1.16667	1.08621
SLC28A3	Y	0.051109	0.0173578	0.0135005	0.0202507	1.16667	1.5
SH3BGRL3	Y	0.0607143	0.0214286	0.0142857	0.025	1.16667	1.75
GJC1	Y	0.0563499	0.020185	0.0126156	0.0235492	1.16667	1.86667
CORO2A	Y	0.0628173	0.0190355	0.0215736	0.0222081	1.16667	1.02941
HDAC3	Y	0.059144	0.018677	0.018677	0.0217899	1.16667	1.16667
TTI1	Y	0.0550796	0.0183599	0.0152999	0.0214198	1.16667	1.4
RPL35A	Y	0.0543807	0.0181269	0.0151057	0.021148	1.16667	1.4
SLC39A8	Y	0.0534369	0.0176916	0.0151051	0.0206402	1.16667	1.36644
KRTCAP2	Y	0.073922	0.0246407	0.0205339	0.0287474	1.16667	1.4
HIST1H4H	Y	0.0580645	0.0193548	0.016129	0.0225806	1.16667	1.4
NPC1	Y	0.0526728	0.0159061	0.0182529	0.0185137	1.16393	1.01429
ANKRD27	Y	0.0615678	0.0193589	0.0196763	0.0225325	1.16393	1.14516
SLC12A6	Y	0.0519852	0.0170352	0.0151318	0.0198183	1.16337	1.30971
RIC1	Y	0.0503308	0.016475	0.0147022	0.0191536	1.16259	1.30277
MCF2L	Y	0.07817	0.024518	0.0251534	0.0284987	1.16236	1.133
MSTO1	Y	0.0672122	0.0216248	0.0204559	0.0251315	1.16216	1.22857
PCDHAC2	Y	0.0668432	0.0205162	0.0225017	0.0238253	1.16129	1.05882
TTC12	Y	0.0571765	0.0190582	0.0160003	0.022118	1.16055	1.38235
TRIM38	Y	0.0522923	0.0179083	0.0136103	0.0207736	1.16	1.52632
STRIP2	Y	0.0623714	0.0194786	0.0202977	0.0225951	1.16	1.11319
ITGAE	Y	0.0644432	0.0195025	0.022329	0.0226116	1.15942	1.01266
CLTCL1	Y	0.0683426	0.0227446	0.0192315	0.0263666	1.15925	1.37101
SEC16B	Y	0.0678344	0.0221969	0.0199075	0.02573	1.15918	1.29248
DHX33	Y	0.066918	0.0207352	0.0221489	0.0240339	1.15909	1.08511
DDX20	Y	0.0509503	0.0177922	0.0125354	0.0206227	1.15909	1.64516
KIFC3	Y	0.092045	0.0283777	0.0307796	0.0328877	1.15893	1.06849
SNX12	Y	0.0613271	0.0197406	0.0187139	0.0228726	1.15866	1.22222
WWC1	Y	0.0703196	0.0226935	0.0213494	0.0262767	1.15789	1.23079
NBPF6	Y	0.0584856	0.0198433	0.0156658	0.0229765	1.15789	1.46667
RACK1	Y	0.0619748	0.019958	0.0189076	0.0231092	1.15789	1.22222
EIF2B5	Y	0.0577634	0.0175601	0.0198706	0.0203327	1.15789	1.02326
DHCR24	Y	0.0781149	0.024532	0.0251775	0.0284054	1.15789	1.12821
SCFD2	Y	0.0603994	0.0185095	0.0204579	0.0214321	1.15789	1.04762
FAR2	Y	0.0580411	0.0187908	0.0174972	0.0217531	1.15764	1.24324
NOP14	Y	0.0581347	0.0178304	0.0196661	0.0206381	1.15747	1.04943
TTC19	Y	0.086766	0.0280456	0.0262927	0.0324277	1.15625	1.23333
GPC4	Y	0.0563212	0.0191732	0.014979	0.022169	1.15625	1.48
TMTC2	Y	0.0570268	0.0199762	0.0139733	0.0230773	1.15524	1.65152
PRRC1	Y	0.0506834	0.0165248	0.0150691	0.0190895	1.1552	1.2668
RNLS	Y	0.0587262	0.0197377	0.0162047	0.0227839	1.15433	1.40601
RAB24	Y	0.0688525	0.0213115	0.0229508	0.0245902	1.15385	1.07143
PRDX6	Y	0.0594354	0.0193165	0.0178306	0.0222883	1.15385	1.25
SUGCT	Y	0.0549998	0.0177841	0.0166957	0.0205201	1.15384	1.22907
KCTD15	Y	0.0806635	0.024567	0.0277542	0.0283424	1.15368	1.02119
CENPX	Y	0.0961308	0.0411308	0.00757606	0.0474239	1.153	6.25971
TGFBRAP1	Y	0.0740023	0.0228594	0.0247966	0.0263464	1.15254	1.0625
AARS	Y	0.0626506	0.0203098	0.0189329	0.0234079	1.15254	1.23636
CTNND1	Y	0.0540917	0.0173377	0.0167981	0.019956	1.15102	1.18799
POLH	Y	0.0574283	0.0180267	0.0186626	0.0207389	1.15045	1.11125
ABCC5	Y	0.0593889	0.0190041	0.0185286	0.0218562	1.15008	1.1796
COPS5	Y	0.0548355	0.0199402	0.0119641	0.0229312	1.15	1.91667
GHITM	Y	0.0550193	0.019305	0.0135135	0.0222008	1.15	1.64286
PHF20	Y	0.0503787	0.0154758	0.0171222	0.0177807	1.14894	1.03846
B4GALT7	Y	0.0855397	0.0274949	0.0264766	0.0315682	1.14815	1.19231
KCNAB1	Y	0.0514029	0.0177716	0.0132448	0.0203865	1.14714	1.53921
EFR3B	Y	0.0693999	0.0212646	0.0237572	0.0243781	1.14642	1.02613
VWA5A	Y	0.055969	0.0171171	0.0192366	0.0196153	1.14595	1.01968
ZNF445	Y	0.0507434	0.0155139	0.0174531	0.0177763	1.14583	1.01852
FOCAD	Y	0.0553294	0.01906	0.0144338	0.0218357	1.14563	1.51282
TPD52	Y	0.0506915	0.01731	0.0135587	0.0198227	1.14516	1.46199
SLC36A1	Y	0.0564347	0.0178173	0.0182195	0.0203979	1.14484	1.11956
TXNRD2	Y	0.0695019	0.0216544	0.0230974	0.0247501	1.14296	1.07156
VTI1B	Y	0.061693	0.0200861	0.0186514	0.0229555	1.14286	1.23077
ABHD14B	Y	0.101426	0.0332805	0.0301109	0.0380349	1.14286	1.26316
UBL4A	Y	0.0932203	0.029661	0.029661	0.0338983	1.14286	1.14286
FADD	Y	0.0688	0.0224	0.0208	0.0256	1.14286	1.23077
NUDT17	Y	0.0659898	0.0213198	0.0203046	0.0243655	1.14286	1.2
LANCL2	Y	0.0599556	0.0207254	0.015544	0.0236862	1.14286	1.52381
FAM83D	Y	0.0632118	0.0199317	0.0205011	0.022779	1.14286	1.11111
YPEL1	Y	0.0614525	0.0195531	0.0195531	0.0223464	1.14286	1.14286
CHTF8	Y	0.0521978	0.0192308	0.010989	0.021978	1.14286	2
H2AFZ	Y	0.0519481	0.0181818	0.012987	0.0207792	1.14286	1.6
CHMP4A	Y	0.0565327	0.0175879	0.0188442	0.0201005	1.14286	1.06667
CSRP2	Y	0.0706897	0.0241379	0.0189655	0.0275862	1.14286	1.45455
TMEM39A	Y	0.0539249	0.0191126	0.0129693	0.021843	1.14286	1.68421
CAPNS2	Y	0.0550336	0.0187919	0.0147651	0.0214765	1.14286	1.45455
BAMBI	Y	0.0768246	0.0268886	0.0192061	0.0307298	1.14286	1.6
MRPL17	Y	0.0779468	0.026616	0.0209125	0.0304183	1.14286	1.45455
AIFM3	Y	0.0787215	0.024704	0.0258109	0.0282066	1.14178	1.09282
EPHA4	Y	0.0507897	0.0172005	0.0139505	0.0196387	1.14175	1.40774
STAG3	Y	0.065681	0.0203497	0.0221173	0.0232141	1.14076	1.04959
APTX	Y	0.0551576	0.0177195	0.0172246	0.0202135	1.14075	1.17352
CLIP1	Y	0.0558914	0.0195692	0.0140115	0.0223107	1.14009	1.59232
AIFM1	Y	0.0563722	0.0195817	0.0144666	0.0223239	1.14004	1.54314
SIDT2	Y	0.062475	0.020024	0.0196235	0.0228274	1.14	1.16327
CCNYL1	Y	0.0511264	0.0171157	0.0145023	0.0195084	1.1398	1.34519
CDK14	Y	0.0511622	0.0188418	0.010863	0.0214574	1.13882	1.97528
CWF19L1	Y	0.0526316	0.0179567	0.0142415	0.0204334	1.13793	1.43478
NCAPD2	Y	0.0649382	0.0206946	0.0206946	0.023549	1.13793	1.13793
SUPT7L	Y	0.058587	0.0203314	0.0151282	0.0231273	1.13752	1.52875
HSD17B7	Y	0.0716692	0.025224	0.0177711	0.0286741	1.13678	1.61352
MRPL55	Y	0.103388	0.0320961	0.0348542	0.0364374	1.13526	1.04542
ACADVL	Y	0.0793417	0.0252582	0.0254104	0.0286732	1.1352	1.1284
TRANK1	Y	0.0565481	0.0184349	0.0171908	0.0209223	1.13493	1.21707
BZW2	Y	0.0533121	0.0202914	0.0100023	0.0230184	1.13439	2.30132
DOCK8	Y	0.0582349	0.0182695	0.0192443	0.020721	1.13419	1.07674
DNAJC1	Y	0.057727	0.0180397	0.0192423	0.020445	1.13333	1.0625
CUL9	Y	0.0820975	0.025821	0.0270127	0.0292638	1.13333	1.08333
RSRP1	Y	0.0551091	0.0172216	0.0183697	0.0195178	1.13333	1.0625
GOLPH3	Y	0.0513966	0.0167598	0.0156425	0.0189944	1.13333	1.21429
ARV1	Y	0.0565111	0.0184275	0.017199	0.0208845	1.13333	1.21429
AHCYL1	Y	0.0624307	0.0223787	0.0147227	0.0253293	1.13185	1.72043
MYO18A	Y	0.0798939	0.0257562	0.0249904	0.0291474	1.13167	1.16634
GREB1L	Y	0.0528596	0.0171577	0.0162912	0.0194107	1.13131	1.19149
GNB5	Y	0.060643	0.0200738	0.0178657	0.0227036	1.131	1.27079
SCP2	Y	0.0535866	0.0196661	0.0116955	0.0222251	1.13012	1.90031
FCHSD1	Y	0.0835345	0.0260744	0.0280058	0.0294544	1.12963	1.05172
ANAPC5	Y	0.0684765	0.0229078	0.0197198	0.0258488	1.12838	1.3108
MSN	Y	0.0681293	0.0225173	0.0202079	0.0254042	1.12821	1.25714
DNAJC14	Y	0.0588514	0.0185097	0.0194589	0.0208828	1.12821	1.07317
RGL1	Y	0.0541143	0.0182487	0.015278	0.0205876	1.12817	1.34753
PHLPP2	Y	0.0541275	0.0184534	0.0148665	0.0208077	1.12758	1.39964
ENTPD4	Y	0.0506246	0.0171465	0.0141541	0.019324	1.127	1.36526
ISY1	Y	0.0539423	0.0174385	0.0168544	0.0196495	1.12679	1.16584
ABCC11	Y	0.0584295	0.0183342	0.0194397	0.0206556	1.12662	1.06255
DHX35	Y	0.0562328	0.0191465	0.0155155	0.0215708	1.12662	1.39027
OGDH	Y	0.0651794	0.0203449	0.0219218	0.0229126	1.12621	1.0452
DHDDS	Y	0.0737504	0.0237401	0.0232748	0.0267355	1.12617	1.14869
NR3C2	Y	0.050333	0.0175754	0.0129676	0.01979	1.126	1.52611
NPR3	Y	0.0532892	0.0171462	0.0168396	0.0193034	1.12581	1.14631
DCTN4	Y	0.0546295	0.0177974	0.016805	0.0200271	1.12528	1.19173
PHKG1	Y	0.0640684	0.0198331	0.0219189	0.0223164	1.12521	1.01813
GPT2	Y	0.0687397	0.0221701	0.021626	0.0249436	1.1251	1.15341
CAMKMT	Y	0.0505155	0.0164948	0.0154639	0.0185567	1.125	1.2
TIAF1	Y	0.0606936	0.0231214	0.0115607	0.0260116	1.125	2.25
TCTA	Y	0.0677419	0.0258065	0.0129032	0.0290323	1.125	2.25
LETM1	Y	0.0798016	0.025248	0.0261497	0.028404	1.125	1.08621
SNF8	Y	0.0646415	0.0206853	0.0206853	0.0232709	1.125	1.125
TMBIM6	Y	0.0599684	0.0194251	0.0187229	0.0218204	1.12331	1.16544
HERC3	Y	0.0544125	0.0172776	0.0177301	0.0194049	1.12313	1.09446
CPEB1	Y	0.0615876	0.0197157	0.0197439	0.022128	1.12235	1.12075
SSSCA1	Y	0.0942412	0.0304506	0.0296145	0.0341762	1.12235	1.15404
PABPC3	Y	0.0570222	0.0216473	0.0110876	0.0242872	1.12195	2.19048
CCDC85C	Y	0.104134	0.0325914	0.0349762	0.036566	1.12195	1.04545
OXA1L	Y	0.0659489	0.0222073	0.0188425	0.0248991	1.12121	1.32143
SLC2A12	Y	0.0539957	0.0178186	0.0161987	0.0199784	1.12121	1.23333
GPD1	Y	0.0774602	0.0241849	0.0261605	0.0271147	1.12114	1.03647
PIPOX	Y	0.0614859	0.0213493	0.0162254	0.0239112	1.12	1.47368
NIT2	Y	0.0615199	0.0205066	0.0180941	0.0229192	1.11765	1.26667
CCDC93	Y	0.0538543	0.0179514	0.0158395	0.0200634	1.11765	1.26667
PSMB7	Y	0.0588942	0.0204327	0.015625	0.0228365	1.11765	1.46154
CYBRD1	Y	0.0637431	0.0227774	0.0155094	0.0254563	1.11761	1.64135
MEGF10	Y	0.0681378	0.0212423	0.0231554	0.0237401	1.11759	1.02525
CCHCR1	Y	0.0931173	0.0308314	0.0278425	0.0344434	1.11715	1.23708
CLIC5	Y	0.0535568	0.0168444	0.0179012	0.0188112	1.11677	1.05084
VCL	Y	0.0701083	0.0231829	0.0210416	0.0258838	1.11651	1.23013
TTC30B	Y	0.0661323	0.0215431	0.0205411	0.0240481	1.11628	1.17073
ANAPC7	Y	0.0581094	0.020803	0.0140862	0.0232202	1.1162	1.64844
TRAK1	Y	0.0666392	0.02292	0.0181491	0.0255701	1.11562	1.40889
SPRYD3	Y	0.0580256	0.0195931	0.0165787	0.0218538	1.11538	1.31818
KCNK1	Y	0.0792864	0.0257681	0.024777	0.0287413	1.11538	1.16
WDFY1	Y	0.0593014	0.021121	0.0146223	0.0235581	1.11538	1.61111
UBE4B	Y	0.0582414	0.0189872	0.0180927	0.0211615	1.11451	1.16961
SNX8	Y	0.0787966	0.0250716	0.025788	0.027937	1.11429	1.08333
CKAP5	Y	0.0518566	0.017563	0.0147324	0.0195612	1.11377	1.32777
AREL1	Y	0.0526316	0.0178138	0.0149798	0.0198381	1.11364	1.32432
PEX26	Y	0.0803679	0.025117	0.0273004	0.0279506	1.11282	1.02382
MED31	Y	0.0634518	0.0228426	0.0152284	0.0253807	1.11111	1.66667
FAM45A	Y	0.0503731	0.016791	0.0149254	0.0186567	1.11111	1.25
TIMM13	Y	0.0874126	0.0314685	0.020979	0.034965	1.11111	1.66667
CCDC69	Y	0.0629921	0.0202475	0.0202475	0.0224972	1.11111	1.11111
MT2A	Y	0.141304	0.048913	0.0380435	0.0543478	1.11111	1.42857
B9D2	Y	0.104563	0.0342205	0.0323194	0.0380228	1.11111	1.17647
INTS11	Y	0.0806503	0.02565	0.0265258	0.0284745	1.11012	1.07346
PANK1	Y	0.0586499	0.0190182	0.0185303	0.0211014	1.10953	1.13875
MAPKAP1	Y	0.050411	0.0156638	0.0173695	0.0173777	1.10942	1.00047
HK2	Y	0.0614099	0.0199855	0.0192587	0.0221657	1.10909	1.15094
TXNDC5	Y	0.070282	0.0237698	0.0201726	0.0263395	1.10811	1.30571
IFFO2	Y	0.0760309	0.0238402	0.0257732	0.0264175	1.10811	1.025
ACOX1	Y	0.0577991	0.0186774	0.018425	0.0206966	1.10811	1.12329
MRPS22	Y	0.0504716	0.0161046	0.0165268	0.0178403	1.10777	1.07947
ANK1	Y	0.0631463	0.0208955	0.0191068	0.0231441	1.10761	1.2113
NUDT1	Y	0.061586	0.0198179	0.0198179	0.0219501	1.10759	1.10759
COG4	Y	0.067846	0.0220426	0.0214034	0.0243999	1.10694	1.14
MCU	Y	0.0566237	0.0182507	0.0181754	0.0201975	1.10667	1.11126
SEL1L	Y	0.0606536	0.0217056	0.0149536	0.0239944	1.10544	1.60459
METTL7A	Y	0.0668486	0.0259209	0.0122783	0.0286494	1.10526	2.33333
CTSZ	Y	0.0637363	0.0208791	0.0197802	0.0230769	1.10526	1.16667
CTSL	Y	0.056	0.019	0.016	0.021	1.10526	1.3125
NELFCD	Y	0.0606229	0.0211346	0.016129	0.0233593	1.10526	1.44828
SLC6A11	Y	0.0625653	0.0201615	0.0201337	0.0222701	1.10459	1.10611
TMED4	Y	0.0726432	0.0259494	0.0180319	0.0286618	1.10453	1.5895
PDE4DIP	Y	0.0626432	0.0224688	0.0153687	0.0248058	1.10401	1.61405
EEF1G	Y	0.066311	0.0221037	0.0198171	0.0243902	1.10345	1.23077
PNPLA3	Y	0.0637119	0.0200831	0.0214681	0.0221607	1.10345	1.03226
TNFSF10	Y	0.0507998	0.0203994	0.0078963	0.0225041	1.10317	2.84995
CATSPERG	Y	0.0656891	0.0212152	0.0210714	0.0234024	1.1031	1.11062
DDX49	Y	0.0813793	0.0268966	0.0248276	0.0296552	1.10256	1.19444
BHMT2	Y	0.0689248	0.0237173	0.0190985	0.026109	1.10084	1.36707
TECPR2	Y	0.0708949	0.0221608	0.0243402	0.0243938	1.10076	1.00221
SDF2L1	Y	0.0888554	0.0301205	0.0256024	0.0331325	1.1	1.29412
TMEM234	Y	0.0736342	0.023753	0.023753	0.0261283	1.1	1.1
RNF122	Y	0.0643777	0.0214592	0.0193133	0.0236052	1.1	1.22222
ABHD6	Y	0.0583004	0.0197628	0.0167984	0.0217391	1.1	1.29412
ERMP1	Y	0.0508662	0.0184298	0.0121637	0.0202728	1.1	1.66667
RBP5	Y	0.0615764	0.0246305	0.00985222	0.0270936	1.1	2.75
TIMMDC1	Y	0.0665888	0.0233645	0.0175234	0.0257009	1.1	1.46667
DTD2	Y	0.0554455	0.019802	0.0138614	0.0217822	1.1	1.57143
CNIH1	Y	0.0600462	0.0230947	0.0115473	0.0254042	1.1	2.2
ORMDL2	Y	0.0586957	0.0217391	0.0130435	0.023913	1.1	1.83333
C4ORF19	Y	0.0646872	0.0212089	0.0201485	0.0233298	1.1	1.15789
NBPF4	Y	0.05953	0.0208877	0.0156658	0.0229765	1.1	1.46667
EMP2	Y	0.061753	0.0199203	0.0199203	0.0219124	1.1	1.1
LPXN	Y	0.0690773	0.0233174	0.0201213	0.0256386	1.09955	1.2742
KARS	Y	0.051814	0.0163663	0.0174698	0.0179779	1.09847	1.02908
PABPC1	Y	0.0597171	0.0214772	0.0146674	0.0235726	1.09756	1.60714
ADSL	Y	0.0660042	0.0225486	0.0187093	0.0247463	1.09747	1.32267
MTMR14	Y	0.069657	0.0227887	0.0218633	0.025005	1.09725	1.14369
CEMIP	Y	0.0555828	0.0176298	0.0186092	0.0193438	1.09722	1.03947
KPNA6	Y	0.0577999	0.0192666	0.0174021	0.0211311	1.09677	1.21429
BUD23	Y	0.0707406	0.0241388	0.020127	0.0264748	1.09677	1.31539
PROSER1	Y	0.0547123	0.0183551	0.0162372	0.02012	1.09615	1.23913
ABCB7	Y	0.0511596	0.018878	0.0115888	0.0206927	1.09613	1.78557
HSD17B6	Y	0.0577731	0.0220588	0.0115546	0.0241597	1.09524	2.09091
EIF2B2	Y	0.0588235	0.0199241	0.0170778	0.0218216	1.09524	1.27778
ACAD11	Y	0.0521145	0.0179411	0.0145237	0.0196497	1.09524	1.35294
DNHD1	Y	0.0783421	0.0250763	0.0258156	0.0274502	1.09467	1.06332
CDKN2AIP	Y	0.0719138	0.0237649	0.0221493	0.0259995	1.09403	1.17383
BNIP1	Y	0.0501047	0.0177452	0.0129466	0.0194129	1.09398	1.49947
DNAJC3	Y	0.0515532	0.02115	0.00727032	0.0231328	1.09375	3.18182
ENY2	Y	0.0522673	0.0185189	0.0134994	0.020249	1.09342	1.5
HAUS4	Y	0.060183	0.0245569	0.00877564	0.0268505	1.0934	3.05966
HNRNPH1	Y	0.0534919	0.0204789	0.0106277	0.0223854	1.09309	2.10633
ANKEF1	Y	0.0515243	0.0184629	0.0128811	0.0201803	1.09302	1.56667
ABL2	Y	0.063172	0.0211427	0.0189253	0.0231039	1.09276	1.22079
HRAS	Y	0.0638816	0.0212284	0.0194678	0.0231853	1.09219	1.19096
GPR161	Y	0.0736173	0.0233022	0.0248736	0.0254414	1.0918	1.02283
SSNA1	Y	0.0837989	0.0307263	0.0195531	0.0335196	1.09091	1.71429
FBXO45	Y	0.0791618	0.0256112	0.0256112	0.0279395	1.09091	1.09091
EVA1A	Y	0.0743982	0.02407	0.02407	0.0262582	1.09091	1.09091
KAT8	Y	0.0608663	0.0198179	0.0194473	0.0216011	1.08998	1.11075
ATP5MF	Y	0.0503309	0.0205464	0.00741142	0.0223732	1.08891	3.01874
FASTKD5	Y	0.0558221	0.0196249	0.0148277	0.0213694	1.08889	1.44118
GNB1	Y	0.0642214	0.0202787	0.0218695	0.0220732	1.08849	1.00932
COPA	Y	0.0550655	0.0184459	0.0165461	0.0200735	1.08824	1.21319
SART1	Y	0.0733028	0.0237401	0.0237401	0.0258226	1.08772	1.08772
ARL4C	Y	0.0906292	0.0288042	0.0304986	0.0313264	1.08756	1.02714
GPR55	Y	0.0688935	0.0240084	0.0187891	0.026096	1.08696	1.38889
TTC23L	Y	0.0618081	0.0212177	0.0175277	0.0230627	1.08696	1.31579
TTC8	Y	0.0660583	0.0244238	0.0150887	0.0265458	1.08688	1.75932
CNOT10	Y	0.0572842	0.0204677	0.0145795	0.022237	1.08644	1.52522
NUDT13	Y	0.0710656	0.0233826	0.0222796	0.0254034	1.08642	1.14021
DDB2	Y	0.0667178	0.0217192	0.0214099	0.0235886	1.08607	1.10176
GATB	Y	0.0610048	0.020933	0.0173445	0.0227273	1.08571	1.31034
TNFRSF10B	Y	0.0579395	0.0184033	0.0195655	0.0199707	1.08517	1.02071
CIT	Y	0.0634696	0.0210754	0.0195285	0.0228657	1.08495	1.17089
USF1	Y	0.0655209	0.0257787	0.0118153	0.027927	1.08333	2.36364
C15ORF41	Y	0.0594585	0.0201405	0.0175257	0.0217922	1.08201	1.24345
SRP72	Y	0.0538467	0.0192398	0.013803	0.0208039	1.08129	1.5072
IDH3B	Y	0.0691856	0.0243592	0.0184998	0.0263267	1.08077	1.42308
RPN2	Y	0.0625703	0.0197962	0.0213802	0.0213939	1.08071	1.00064
LYPD6B	Y	0.0623648	0.0213593	0.0179334	0.0230722	1.0802	1.28655
BAIAP2L1	Y	0.0501956	0.0162973	0.0162973	0.017601	1.08	1.08
FTSJ3	Y	0.061369	0.0196696	0.0204563	0.0212431	1.08	1.03846
GPR180	Y	0.0514762	0.0189251	0.012112	0.0204391	1.08	1.6875
TXNRD1	Y	0.0501413	0.0195746	0.00943583	0.0211309	1.07951	2.23943
KCNK3	Y	0.0963652	0.0321217	0.0295858	0.0346577	1.07895	1.17143
KIAA0319	Y	0.0570109	0.0189068	0.0177106	0.0203935	1.07864	1.15149
DDX24	Y	0.060512	0.0197828	0.0193949	0.0213344	1.07843	1.1
EXOC7	Y	0.0666376	0.0213794	0.0222179	0.0230404	1.07769	1.03702
LRRC59	Y	0.0780911	0.0281996	0.0195228	0.0303688	1.07692	1.55556
RPL24	Y	0.0677966	0.0275424	0.0105932	0.029661	1.07692	2.8
ARL15	Y	0.0587276	0.0212072	0.0146819	0.0228385	1.07692	1.55556
MESD	Y	0.056899	0.0184922	0.0184922	0.0199147	1.07692	1.07692
HRASLS2	Y	0.0780287	0.026694	0.0225873	0.0287474	1.07692	1.27273
FANCC	Y	0.0566742	0.020305	0.0145717	0.0217975	1.07351	1.49588
HEATR3	Y	0.0573248	0.0200882	0.0156786	0.0215581	1.07317	1.375
SUPV3L1	Y	0.0521407	0.0173802	0.0161085	0.018652	1.07317	1.15789
SLC25A12	Y	0.0530713	0.0201474	0.0113022	0.0216216	1.07317	1.91304
PSMD13	Y	0.0525634	0.0181108	0.0150178	0.0194348	1.0731	1.29412
HERC2	Y	0.0655726	0.0208922	0.0222713	0.0224092	1.07261	1.00619
PAK1	Y	0.0503667	0.01669	0.0157775	0.0178992	1.07245	1.13448
STXBP1	Y	0.0576174	0.0192072	0.0178134	0.0205968	1.07235	1.15625
APLP2	Y	0.0598978	0.0199745	0.0185113	0.0214119	1.07196	1.1567
WASF1	Y	0.0518474	0.0166865	0.0172825	0.0178784	1.07143	1.03448
TNNC1	Y	0.0661157	0.0289256	0.00619835	0.0309917	1.07143	5
ERCC3	Y	0.0549638	0.0178952	0.0178952	0.0191734	1.07143	1.07143
TSEN2	Y	0.0520535	0.0170576	0.0167431	0.0182528	1.07007	1.09017
BCL2L13	Y	0.056672	0.0193935	0.0165263	0.0207521	1.07006	1.2557
SNAPC5	Y	0.0653989	0.0248036	0.0140967	0.0264986	1.06833	1.87977
KBTBD7	Y	0.0638091	0.0214321	0.0194837	0.0228933	1.06818	1.175
ZYG11B	Y	0.0555307	0.0197044	0.0147783	0.0210479	1.06818	1.42424
PCDHGA10	Y	0.0550641	0.017826	0.018218	0.01902	1.06698	1.04402
EFNA1	Y	0.0755195	0.0257143	0.0223701	0.0274351	1.06692	1.22642
CLIC1	Y	0.0607735	0.0207182	0.0179558	0.0220994	1.06667	1.23077
YWHAZ	Y	0.0529891	0.0203804	0.0108696	0.0217391	1.06667	2
DNAJC9	Y	0.0524968	0.0192061	0.0128041	0.0204866	1.06667	1.6
SIAE	Y	0.0530086	0.0194518	0.0128312	0.0207256	1.06549	1.61525
UQCRC2	Y	0.0617647	0.0227941	0.0147059	0.0242647	1.06452	1.65
TIGD1	Y	0.0507328	0.0174746	0.0146561	0.018602	1.06452	1.26923
SLC22A15	Y	0.0566382	0.0188794	0.0176614	0.0200974	1.06452	1.13793
PSMB1	Y	0.058011	0.0220994	0.0124309	0.0234807	1.0625	1.88889
TRMT12	Y	0.0639405	0.0237918	0.0148699	0.0252788	1.0625	1.7
LAP3	Y	0.0609756	0.0205392	0.0186136	0.0218228	1.0625	1.17241
SLC25A38	Y	0.0525739	0.0175246	0.0164294	0.0186199	1.0625	1.13333
C2CD3	Y	0.0516573	0.0169453	0.0167193	0.0179926	1.0618	1.07616
ALS2CL	Y	0.086014	0.0283217	0.0276224	0.0300699	1.06173	1.08861
COCH	Y	0.0574172	0.0185974	0.0191071	0.0197128	1.05998	1.0317
CRCP	Y	0.0742685	0.0298097	0.0128745	0.0315843	1.05953	2.45325
PRKDC	Y	0.0517895	0.0177496	0.0152371	0.0188029	1.05934	1.23402
ARHGAP25	Y	0.0545364	0.0179113	0.0176521	0.018973	1.05927	1.07483
SPINT2	Y	0.0784115	0.0255409	0.0258159	0.0270547	1.05927	1.04798
TM2D3	Y	0.0671134	0.0277403	0.00999222	0.0293809	1.05914	2.94037
KCNMB4	Y	0.0681458	0.0269414	0.0126783	0.0285261	1.05882	2.25
LAMTOR1	Y	0.107438	0.035124	0.035124	0.0371901	1.05882	1.05882
DAPK1	Y	0.061058	0.0198089	0.020275	0.0209741	1.05882	1.03448
RTKN	Y	0.0829983	0.0282925	0.0247776	0.0299281	1.05781	1.20787
RNF41	Y	0.0742799	0.0266621	0.0194513	0.0281666	1.05643	1.44806
ECPAS	Y	0.0545647	0.0186688	0.0161797	0.0197162	1.0561	1.21858
TAX1BP3	Y	0.0657155	0.0239287	0.0165175	0.0252692	1.05602	1.52985
PCDHGA4	Y	0.0555025	0.0186364	0.0172057	0.0196604	1.05495	1.14267
TRIM45	Y	0.0668148	0.0215923	0.0224631	0.0227594	1.05405	1.01319
PPP1R21	Y	0.0509715	0.0193635	0.0112052	0.0204028	1.05367	1.82082
RABEPK	Y	0.0543473	0.0182887	0.0168037	0.019255	1.05284	1.14588
PECR	Y	0.056044	0.0208791	0.0131868	0.021978	1.05263	1.66667
SLC20A1	Y	0.0525025	0.0186457	0.0142296	0.0196271	1.05263	1.37931
MYO10	Y	0.0558704	0.0186235	0.0176518	0.0195951	1.05217	1.11009
UBAC2	Y	0.0611501	0.0218537	0.0163104	0.0229861	1.05182	1.40929
NASP	Y	0.0506143	0.0182722	0.0131279	0.0192142	1.05156	1.46362
EML6	Y	0.0515745	0.0166809	0.0173617	0.0175319	1.05102	1.0098
SRPRB	Y	0.0663391	0.02457	0.0159705	0.0257985	1.05	1.61538
PRPF4	Y	0.0533373	0.0194823	0.0134143	0.0204408	1.0492	1.52381
ACAD9	Y	0.0665236	0.0219957	0.0214592	0.0230687	1.04878	1.075
HIRIP3	Y	0.0722787	0.024888	0.021293	0.0260977	1.04861	1.22565
OXSM	Y	0.0565655	0.0207885	0.01398	0.021797	1.04851	1.55916
TTC13	Y	0.0601919	0.0207959	0.0175925	0.0218034	1.04845	1.23936
ANKIB1	Y	0.0523256	0.0189718	0.0134639	0.0198898	1.04839	1.47727
STIM2	Y	0.0540783	0.0192241	0.0147047	0.0201495	1.04814	1.37028
SNAPC3	Y	0.0510535	0.0170178	0.0162075	0.0178282	1.04762	1.1
EIF2B4	Y	0.0628061	0.0206207	0.0206084	0.021577	1.04638	1.047
NAB1	Y	0.0599107	0.0222523	0.0143787	0.0232797	1.04617	1.61905
FAM102B	Y	0.052729	0.0203515	0.0111008	0.0212766	1.04545	1.91667
TULP3	Y	0.0500897	0.0168886	0.0155589	0.0176422	1.04462	1.1339
LAMC2	Y	0.06898	0.0224209	0.0231399	0.0234192	1.04452	1.01207
CDSN	Y	0.074937	0.0283375	0.0170025	0.029597	1.04444	1.74074
IQGAP1	Y	0.0512872	0.0183025	0.0138777	0.019107	1.04396	1.37681
NUDCD3	Y	0.0645756	0.0212177	0.0212177	0.0221402	1.04348	1.04348
DGCR6	Y	0.096823	0.0347958	0.0257186	0.0363086	1.04348	1.41176
DENND3	Y	0.0656699	0.021409	0.0219305	0.0223304	1.04304	1.01823
METTL21A	Y	0.0631126	0.0215915	0.019007	0.022514	1.04273	1.18451
ZDHHC23	Y	0.0559816	0.0190657	0.0170388	0.0198771	1.04256	1.16658
TRAF7	Y	0.067628	0.0233715	0.0198906	0.024366	1.04255	1.225
KRT5	Y	0.0750988	0.0265387	0.0208922	0.027668	1.04255	1.32432
ASB9	Y	0.0702097	0.0234774	0.0222821	0.0244502	1.04143	1.0973
PSME1	Y	0.0658975	0.0231483	0.0186433	0.024106	1.04137	1.29301
MAP2K1	Y	0.0627119	0.0211864	0.0194915	0.0220339	1.04	1.13043
FECH	Y	0.0570787	0.0195475	0.0172018	0.0203294	1.04	1.18182
PCYOX1	Y	0.0501319	0.0164908	0.0164908	0.0171504	1.04	1.04
TBC1D22B	Y	0.0501319	0.0164908	0.0164908	0.0171504	1.04	1.04
SERPINB9	Y	0.064659	0.0221435	0.0194863	0.0230292	1.04	1.18182
P2RX4	Y	0.0639283	0.0214468	0.0201933	0.0222882	1.03923	1.10375
PRKRA	Y	0.0530667	0.0195314	0.0132461	0.0202892	1.0388	1.53171
MLST8	Y	0.0736575	0.0265985	0.0194374	0.0276215	1.03846	1.42105
RFWD3	Y	0.0654326	0.0223848	0.019802	0.0232458	1.03846	1.17391
EMC1	Y	0.0588373	0.0205143	0.0170203	0.0213027	1.03843	1.25161
UTP14A	Y	0.0538706	0.0180957	0.0169997	0.0187752	1.03755	1.10444
PPP1R12B	Y	0.05798	0.0200928	0.017045	0.0208422	1.0373	1.22277
GDI1	Y	0.0611028	0.0201192	0.0201192	0.0208644	1.03704	1.03704
SERPINF1	Y	0.0629482	0.0215139	0.0191235	0.0223108	1.03704	1.16667
SUCLA2	Y	0.0503597	0.0194245	0.0107914	0.0201439	1.03704	1.86667
FBLN5	Y	0.0609665	0.0200743	0.0200743	0.0208178	1.03704	1.03704
PDIA3	Y	0.0540897	0.01781	0.01781	0.0184697	1.03704	1.03704
CYFIP1	Y	0.0656791	0.0222541	0.0203603	0.0230648	1.03643	1.13283
SRPX2	Y	0.0587393	0.0200573	0.0179083	0.0207736	1.03571	1.16
HNRNPH2	Y	0.0534125	0.0207715	0.0111276	0.0215134	1.03571	1.93333
MT1F	Y	0.111372	0.0470129	0.015671	0.0486883	1.03564	3.10691
CNOT1	Y	0.0544696	0.0199924	0.01378	0.0206973	1.03526	1.50198
PDE8A	Y	0.0504026	0.0165746	0.0166715	0.0171566	1.03511	1.0291
RBM5	Y	0.0613246	0.0233034	0.0139002	0.024121	1.03509	1.73529
VPS33A	Y	0.0501424	0.0175526	0.0144223	0.0181676	1.03504	1.25969
PLEKHO1	Y	0.0651472	0.0219612	0.0204884	0.0226976	1.03353	1.10782
ACAT1	Y	0.0616225	0.024181	0.0124805	0.024961	1.03226	2
LMNA	Y	0.089601	0.0318529	0.0248798	0.0328683	1.03188	1.32108
PYGL	Y	0.0533982	0.0190725	0.0146466	0.0196791	1.0318	1.3436
NVL	Y	0.0515385	0.019714	0.011484	0.0203405	1.03178	1.77121
RNF165	Y	0.0648977	0.022595	0.0189915	0.0233112	1.03169	1.22745
C1R	Y	0.0650461	0.0222273	0.0198873	0.0229316	1.03169	1.15307
MYH10	Y	0.0623791	0.0231204	0.0154128	0.0238459	1.03138	1.54716
JAM3	Y	0.0563102	0.0204869	0.0146938	0.0211295	1.03137	1.43799
BCL2L14	Y	0.0540663	0.0180542	0.0173937	0.0186185	1.03126	1.07042
SGPL1	Y	0.0516129	0.0187683	0.0134897	0.0193548	1.03125	1.43478
SLC39A7	Y	0.0667614	0.0227273	0.0205966	0.0234375	1.03125	1.13793
SPIDR	Y	0.0571129	0.0194957	0.0175138	0.0201034	1.03117	1.14786
FICD	Y	0.0727273	0.024	0.024	0.0247273	1.0303	1.0303
STS	Y	0.0571429	0.0188571	0.0188571	0.0194286	1.0303	1.0303
ATIC	Y	0.0534609	0.0185706	0.0157569	0.0191334	1.0303	1.21429
HIRA	Y	0.0635649	0.0219528	0.0190039	0.0226081	1.02985	1.18966
NBAS	Y	0.0518696	0.0188361	0.0136351	0.0193984	1.02985	1.42268
KPNA1	Y	0.0520124	0.0210526	0.00928793	0.0216718	1.02941	2.33333
DDHD1	Y	0.0524187	0.0172211	0.0174719	0.0177257	1.0293	1.01452
MYOM1	Y	0.0503853	0.0173075	0.0152639	0.0178139	1.02926	1.16706
SNX17	Y	0.0705956	0.0251072	0.0196526	0.0258358	1.02902	1.31463
CCDC88C	Y	0.0875924	0.0292523	0.0282662	0.030074	1.02809	1.06395
ANXA4	Y	0.0552911	0.0188016	0.0171693	0.0193203	1.02759	1.12528
ZNF174	Y	0.0691042	0.0257307	0.0169387	0.0264348	1.02736	1.56062
GALNT10	Y	0.061326	0.020442	0.0198895	0.0209945	1.02703	1.05556
PROC	Y	0.0809249	0.0274566	0.025289	0.0281792	1.02632	1.11429
CHD1L	Y	0.0544666	0.0183722	0.017242	0.0188524	1.02613	1.0934
ZNF263	Y	0.0570732	0.0190244	0.0185366	0.0195122	1.02564	1.05263
FH	Y	0.06597	0.0254735	0.0143697	0.0261267	1.02564	1.81818
PRPS1	Y	0.0605681	0.0206753	0.018694	0.0211988	1.02532	1.13399
WWP2	Y	0.0630289	0.0207688	0.0209655	0.0212946	1.02532	1.0157
EPG5	Y	0.0585423	0.0204187	0.0171879	0.0209356	1.02532	1.21805
TP53AIP1	Y	0.0696101	0.0236167	0.0217832	0.0242102	1.02513	1.11142
RRP9	Y	0.0820477	0.0280505	0.0252454	0.0287518	1.025	1.13889
CHD4	Y	0.0551865	0.0186481	0.0174243	0.0191141	1.02499	1.09698
POGZ	Y	0.0599561	0.0203896	0.0186794	0.0208871	1.0244	1.11819
EHD1	Y	0.0785031	0.0258584	0.0261624	0.0264823	1.02412	1.01223
GPM6B	Y	0.0608058	0.0208689	0.0185659	0.0213711	1.02406	1.15109
ARMH3	Y	0.0517408	0.0203095	0.0106383	0.020793	1.02381	1.95455
NF2	Y	0.0642461	0.0218506	0.0200429	0.0223525	1.02297	1.11523
ATG7	Y	0.059144	0.0211796	0.0163185	0.0216459	1.02202	1.32647
KIAA0753	Y	0.0591791	0.0201994	0.0183586	0.0206211	1.02088	1.12324
OSBP	Y	0.0598679	0.0202312	0.0189926	0.0206441	1.02041	1.08696
TPM4	Y	0.0582524	0.0213742	0.0150877	0.0217904	1.01947	1.44425
NACA	Y	0.0501641	0.0167797	0.0162784	0.0171059	1.01944	1.05084
AP2B1	Y	0.0529451	0.0188817	0.0148261	0.0192373	1.01883	1.29753
PRC1	Y	0.0525212	0.0207496	0.0106314	0.0211402	1.01883	1.98847
NAA20	Y	0.0501955	0.0176075	0.0146505	0.0179375	1.01874	1.22437
TGFB2	Y	0.0536775	0.0198528	0.0136205	0.0202042	1.0177	1.48336
WDR60	Y	0.0503282	0.0178181	0.0143795	0.0181307	1.01754	1.26087
C6ORF106	Y	0.0526406	0.0186642	0.0149948	0.0189816	1.01701	1.26588
CA12	Y	0.0731232	0.0241553	0.0244104	0.0245575	1.01665	1.00603
NOC2L	Y	0.0822954	0.0275801	0.0266904	0.0280249	1.01613	1.05
SLC12A2	Y	0.051758	0.017436	0.0166074	0.0177146	1.01598	1.06667
PAPSS2	Y	0.0513361	0.0181024	0.01486	0.0183737	1.01499	1.23645
CCDC57	Y	0.0882875	0.0314996	0.0248447	0.0319432	1.01408	1.28571
ATP9B	Y	0.0575098	0.0214565	0.0143048	0.0217485	1.01361	1.52036
RYR3	Y	0.0531379	0.0177697	0.0173588	0.0180094	1.01349	1.03748
RAI14	Y	0.0503325	0.0201496	0.0097759	0.020407	1.01277	2.08748
BAZ1B	Y	0.0507865	0.0179775	0.0146067	0.0182022	1.0125	1.24615
CCDC50	Y	0.0546044	0.0207036	0.0129471	0.0209536	1.01208	1.6184
KCNIP2	Y	0.0514066	0.0177287	0.0157407	0.0179372	1.01176	1.13954
UBR4	Y	0.0643087	0.0221222	0.0198071	0.0223794	1.01163	1.12987
FRY	Y	0.0540929	0.0191372	0.0155973	0.0193584	1.01156	1.24113
GRB2	Y	0.0523603	0.0184759	0.0152301	0.0186542	1.00965	1.22482
HDDC3	Y	0.0709454	0.027934	0.0148191	0.0281923	1.00925	1.90243
IL3RA	Y	0.0531832	0.0186851	0.0156987	0.0187995	1.00612	1.19752
ARMC8	Y	0.0506177	0.0196404	0.0112178	0.0197595	1.00607	1.76143
DSP	Y	0.0532826	0.0202337	0.0126959	0.020353	1.00589	1.60312
DDX19B	Y	0.0644922	0.0224196	0.0195675	0.0225052	1.00382	1.15014
CAMK2D	Y	0.0507997	0.0191809	0.0123662	0.0192525	1.00373	1.55686
HUWE1	Y	0.0608093	0.0214128	0.0179075	0.021489	1.00356	1.2
RAP1GDS1	Y	0.0566581	0.0238542	0.00887713	0.0239267	1.00304	2.69532
BRD8	Y	0.0536765	0.0197107	0.0141997	0.0197661	1.00281	1.39201
EGFLAM	Y	0.0576618	0.019246	0.0191193	0.0192965	1.00262	1.00927
ENC1	Y	0.0635503	0.0219643	0.0195819	0.0220042	1.00182	1.12371
ARFRP1	Y	0.0573451	0.0212028	0.0149053	0.0212371	1.00162	1.4248
PALM2	Y	0.060266	0.0227346	0.0147626	0.0227688	1.0015	1.54233
SLC25A26	Y	0.0667961	0.0285715	0.00961946	0.0286052	1.00118	2.97368
APOL1	Y	0.0620326	0.0223436	0.0173213	0.0223676	1.00107	1.29133
USP4	Y	0.0583938	0.0213829	0.0156055	0.0214054	1.00105	1.37166
STRIP1	Y	0.0739658	0.0257354	0.0224695	0.0257609	1.00099	1.14648
EI24	Y	0.0535277	0.0201793	0.0131494	0.0201991	1.00098	1.53612
